# Supplementary material for: RuO2 electronic structure and lattice strain dual engineering for enhanced acidic oxygen evolution reaction performance
Source: Nat Commun. 2022 Jul 1;13:3784. doi: 10.1038/s41467-022-31468-0 (PMC9249734; doi:10.1038/s41467-022-31468-0)
Supplement: Supplementary file 3 — Source Data [file 41467_2022_31468_MOESM3_ESM.xlsx]

## Sheet: Fig 1d
73002.6	71668	70471	72548.6	72727.4	71186.5	72383.5	71447.9	70966.3	71255.3	71324.1	71943.2	72039.5	71241.5	71640.5	72699.9	72080.8	71860.6	71764.3	70361	70553.6	70567.3	70636.1	73057.6	72534.8	69714.3	70168.4	71805.6	70746.2	70828.8	71062.7	70388.5	70842.5	71117.7	70347.2	70856.3	70567.3	70305.9	71791.9	71406.6	72287.2	70498.6	71943.2	71255.3	72245.9	70498.6	71379.1	72328.4	71970.7	72190.8
70952.6	70856.3	71668	70815	71516.7	71998.2	70182.1	71214	70773.7	71750.6	71131.4	70870	71681.8	70842.5	70237.1	69700.6	71860.6	70305.9	70815	71255.3	70278.4	70594.9	68255.9	70402.2	70402.2	70608.6	67912	69397.9	69301.6	71558	71709.3	70581.1	71846.9	71516.7	72314.7	70828.8	71668	69728.1	71090.2	71819.4	71227.8	69095.2	71544.2	70003.2	71654.3	70856.3	71227.8	71929.4	70966.3	72067
69810.6	72466	71420.4	70209.6	70333.5	70980.1	70113.3	69783.1	71351.6	69563	70773.7	70815	69549.2	71943.2	70292.2	69411.6	70402.2	69452.9	70787.5	68985.1	70113.3	71048.9	70526.1	71929.4	70374.7	69466.7	70292.2	71805.6	70980.1	71475.4	71998.2	69824.4	68751.2	68407.3	70113.3	69962	70636.1	70319.7	72314.7	69700.6	71957	69783.1	70649.9	71970.7	69796.9	71172.7	71200.2	70416	70154.6	70980.1
71007.6	71420.4	69590.5	70457.3	69893.2	72149.6	69989.5	70168.4	70581.1	69893.2	70237.1	69329.1	69851.9	70333.5	71241.5	70305.9	71860.6	70099.6	70980.1	70567.3	69673	70457.3	70072	71145.2	70980.1	69906.9	70305.9	69384.1	70237.1	71282.8	69108.9	69315.3	70870	69879.4	69177.7	70388.5	70718.7	70030.8	71062.7	69205.3	70732.4	70058.3	69384.1	69521.7	70168.4	70512.3	70319.7	69315.3	70526.1	70333.5
71434.1	72507.3	70333.5	71310.3	71530.4	70732.4	69838.1	69274	71076.4	71654.3	69232.8	70195.9	71461.6	70512.3	70622.4	72067	71860.6	71475.4	70223.4	70897.6	69631.8	69177.7	69741.8	68957.6	69287.8	70099.6	70746.2	70305.9	69563	71392.9	68943.8	69480.4	70209.6	70691.2	71186.5	71736.8	70842.5	71255.3	69728.1	70704.9	69521.7	69095.2	69232.8	68338.5	70925.1	71613	72135.8	70072	69108.9	69851.9
70870	71310.3	70815	71159	71833.1	72548.6	70374.7	69164	70636.1	72589.8	69728.1	70952.6	70113.3	69287.8	69549.2	69012.6	67953.2	67788.1	69728.1	70003.2	70044.5	70608.6	70195.9	70539.8	69824.4	70278.4	68737.5	71998.2	71186.5	69728.1	71475.4	70952.6	70677.4	69411.6	69563	70484.8	69783.1	70608.6	70498.6	70925.1	70278.4	69851.9	68971.4	69741.8	70072	71489.2	70017	69549.2	69590.5	70099.6
72108.3	70305.9	69507.9	70539.8	71558	70154.6	71846.9	69618	69879.4	70457.3	69975.7	71296.5	70636.1	70292.2	69452.9	69287.8	70677.4	69356.6	69851.9	69989.5	70113.3	70594.9	70760	70484.8	70140.8	70333.5	70113.3	69590.5	70374.7	69618	67994.5	69108.9	70732.4	69824.4	69370.4	70663.7	69452.9	71241.5	71186.5	69260.3	69563	70154.6	69948.2	71117.7	71296.5	69783.1	71558	70938.8	71723.1	70374.7
69934.5	71159	69040.2	70319.7	69452.9	71613	71048.9	70842.5	69590.5	69150.2	70113.3	69452.9	70911.3	71255.3	71090.2	69645.5	69851.9	67980.7	70787.5	70388.5	69920.7	70746.2	70608.6	70402.2	69535.5	67870.7	68489.8	70539.8	71227.8	69356.6	70567.3	68599.9	70347.2	69989.5	69714.3	68820	70085.8	70292.2	68448.5	67953.2	70704.9	70677.4	69067.7	68613.6	70429.8	71021.4	70539.8	69466.7	70182.1	69838.1
71172.7	70264.7	71172.7	70374.7	69397.9	70361	72012	70416	70732.4	70704.9	71351.6	71819.4	70003.2	71585.5	69219	70044.5	70883.8	68668.7	69948.2	70305.9	68283.4	68696.2	68022	69246.5	70305.9	70154.6	70402.2	70347.2	69879.4	69659.3	70319.7	69796.9	70030.8	69040.2	71736.8	71159	69700.6	69081.4	69287.8	70526.1	70649.9	69948.2	70801.2	68393.5	70292.2	71090.2	70030.8	69975.7	69439.1	70361
68765	69549.2	69975.7	70416	68792.5	71227.8	70209.6	71392.9	70402.2	70704.9	70553.6	70250.9	70815	70319.7	69728.1	70691.2	70512.3	70663.7	68709.9	69136.5	70539.8	71337.8	70237.1	70760	69796.9	70443.5	69686.8	71048.9	68090.8	68875.1	69659.3	68517.3	69370.4	69975.7	72163.3	70993.9	70539.8	71021.4	69686.8	68366	69631.8	68778.7	69329.1	69549.2	67967	69824.4	72204.6	70539.8	70127.1	67691.8
69893.2	71929.4	71255.3	70622.4	68916.3	70209.6	70471	70140.8	69673	71846.9	69920.7	70581.1	71159	70993.9	70498.6	71544.2	68806.3	69838.1	69920.7	70870	68943.8	70223.4	72039.5	71860.6	70209.6	69411.6	70333.5	68943.8	71062.7	70195.9	71269	69948.2	69521.7	68806.3	68489.8	68916.3	70732.4	71915.7	69728.1	69714.3	70072	70250.9	69783.1	69191.5	70237.1	70003.2	69618	68792.5	68654.9	68531.1
68063.3	70044.5	70347.2	70553.6	70099.6	69989.5	71227.8	70594.9	70980.1	69851.9	71131.4	70746.2	70237.1	69769.4	70250.9	71915.7	69865.7	70993.9	69356.6	67678.1	69397.9	70182.1	69466.7	68654.9	67526.7	69122.7	69700.6	71103.9	70993.9	68930.1	69563	70085.8	69576.7	68586.1	69535.5	69053.9	69301.6	69452.9	70072	70044.5	68998.9	69563	68544.8	68902.6	71282.8	70718.7	69122.7	70649.9	69494.2	71159
70237.1	70704.9	70636.1	69604.3	69576.7	71957	70443.5	70471	70608.6	70691.2	70760	70484.8	71007.6	69865.7	70856.3	69425.4	70374.7	70030.8	68737.5	70003.2	69507.9	70512.3	69728.1	69755.6	71461.6	70374.7	70938.8	68998.9	68503.6	68902.6	70746.2	69122.7	70085.8	70140.8	68709.9	70209.6	70154.6	69274	70168.4	70388.5	69452.9	68875.1	68806.3	70677.4	70718.7	69342.8	71530.4	69783.1	69150.2	71750.6
68255.9	70704.9	71365.3	71310.3	70223.4	69673	69535.5	70457.3	70209.6	71544.2	71558	69810.6	69122.7	70622.4	68820	70443.5	69452.9	68998.9	69563	69576.7	67361.6	69246.5	69108.9	69191.5	69287.8	68723.7	68393.5	70842.5	69081.4	70526.1	71117.7	69040.2	70416	68696.2	69315.3	69397.9	69260.3	69549.2	68586.1	70278.4	68971.4	71048.9	67829.4	70512.3	69053.9	71035.1	71379.1	69397.9	70443.5	69948.2
69989.5	70278.4	70443.5	71090.2	70663.7	69260.3	69796.9	70058.3	70333.5	70883.8	68957.6	72548.6	68586.1	70085.8	70594.9	69329.1	69810.6	70608.6	69865.7	68709.9	69274	69177.7	70567.3	69962	69026.4	68063.3	70195.9	70085.8	70773.7	67994.5	68971.4	70938.8	69879.4	70801.2	68297.2	68255.9	70003.2	69906.9	71035.1	68943.8	70567.3	70237.1	69824.4	70718.7	69728.1	69975.7	69769.4	70594.9	69095.2	71420.4
68489.8	69053.9	69576.7	71475.4	70154.6	70347.2	70677.4	70856.3	71406.6	71062.7	69384.1	70636.1	70209.6	69150.2	71145.2	70319.7	69053.9	70691.2	70484.8	69342.8	68930.1	70773.7	70815	68847.5	69342.8	70787.5	70154.6	70168.4	68888.8	69136.5	70099.6	68654.9	68696.2	69631.8	69948.2	70870	69975.7	70429.8	70030.8	70677.4	68696.2	69191.5	70443.5	69769.4	68765	71090.2	68778.7	69315.3	69040.2	70292.2
73222.7	70044.5	70925.1	68833.8	70278.4	71791.9	71461.6	69040.2	69810.6	71406.6	70760	71117.7	69411.6	70305.9	69205.3	70333.5	70952.6	70195.9	70553.6	70801.2	70416	70058.3	69384.1	70457.3	68751.2	69108.9	71117.7	70663.7	71103.9	69604.3	69439.1	69425.4	69714.3	69164	69425.4	68159.6	70347.2	71131.4	68407.3	69728.1	68792.5	67320.3	69659.3	71241.5	68778.7	69686.8	70966.3	69452.9	69810.6	70622.4
70732.4	69122.7	70457.3	71090.2	69329.1	70347.2	70044.5	70374.7	70966.3	69631.8	69274	69728.1	69576.7	70099.6	70017	70099.6	69714.3	69315.3	69989.5	68902.6	69370.4	69480.4	70127.1	67801.9	68943.8	69287.8	69879.4	71241.5	67898.2	69865.7	68283.4	69865.7	69590.5	69700.6	68847.5	69521.7	68503.6	68599.9	68489.8	69576.7	70030.8	70567.3	70484.8	71296.5	69645.5	69494.2	70333.5	69604.3	70718.7	70388.5
69645.5	69728.1	70498.6	71172.7	70319.7	68503.6	69480.4	70333.5	70925.1	69865.7	70828.8	70017	69728.1	69618	69673	69549.2	69329.1	71392.9	69645.5	68682.4	70113.3	69342.8	69287.8	68421	70030.8	67306.6	69026.4	69315.3	68765	69590.5	69741.8	68599.9	69618	69563	70085.8	69191.5	69507.9	68132.1	68723.7	69191.5	67884.4	69810.6	70127.1	69893.2	69384.1	68558.6	71805.6	68723.7	70457.3	70044.5
68627.4	70553.6	69480.4	69700.6	70691.2	69604.3	68338.5	69604.3	68035.8	69081.4	70099.6	70250.9	68998.9	69824.4	69370.4	70828.8	69191.5	72548.6	70636.1	68421	69274	69962	68627.4	70127.1	69329.1	68489.8	69205.3	68421	69411.6	71035.1	68875.1	68613.6	70512.3	70677.4	69507.9	69851.9	68311	71296.5	69274	70072	69329.1	70388.5	69136.5	70030.8	68737.5	69728.1	68586.1	70237.1	68820	69604.3
69191.5	69838.1	70017	68214.6	69260.3	69755.6	68641.2	71502.9	71447.9	69673	69452.9	69948.2	68847.5	68998.9	68751.2	70526.1	69893.2	69397.9	69205.3	70168.4	69618	69920.7	69164	69755.6	70361	70471	69975.7	71406.6	69590.5	68311	70017	70429.8	69329.1	69962	70140.8	69191.5	69714.3	69342.8	69232.8	67650.5	69989.5	68998.9	67815.6	69411.6	67444.2	69796.9	69012.6	70182.1	69576.7	68503.6
72452.3	70168.4	69838.1	70319.7	68998.9	69507.9	70030.8	69397.9	69191.5	70980.1	71585.5	68930.1	69219	71681.8	70649.9	69466.7	69205.3	70264.7	68751.2	69645.5	70416	69164	69356.6	69879.4	70044.5	68077.1	68503.6	68627.4	69040.2	66742.5	69342.8	68407.3	68324.7	67650.5	68847.5	68682.4	69494.2	68421	69122.7	68503.6	69576.7	69342.8	67939.5	68503.6	68709.9	69838.1	70264.7	69507.9	70319.7	67760.6
73594.2	70704.9	67237.8	68613.6	69728.1	70594.9	67636.8	70801.2	69838.1	70471	69164	67912	68159.6	68723.7	68696.2	69686.8	69205.3	69219	69810.6	70127.1	66302.2	70374.7	69232.8	67416.6	68434.8	68971.4	69081.4	69205.3	68847.5	68709.9	69150.2	67912	68255.9	68531.1	68751.2	69659.3	68283.4	68888.8	68792.5	70264.7	70361	69535.5	69466.7	69136.5	68696.2	68778.7	69741.8	68930.1	68957.6	69026.4
69439.1	69122.7	69067.7	69714.3	69796.9	70319.7	69741.8	69906.9	70993.9	69700.6	69494.2	68654.9	70072	69122.7	70498.6	70553.6	69480.4	67196.5	68751.2	69934.5	69274	68668.7	68063.3	69700.6	69095.2	69136.5	69397.9	68723.7	69342.8	69329.1	68792.5	68792.5	68888.8	69136.5	68985.1	69219	69631.8	70237.1	68792.5	67513	67939.5	67402.9	68352.2	72108.3	69728.1	68930.1	68765	69480.4	68531.1	68352.2
64775	70622.4	70526.1	69934.5	69095.2	70044.5	70388.5	69934.5	71062.7	69824.4	70539.8	69631.8	69081.4	68627.4	69205.3	69810.6	67746.9	68338.5	67471.7	68187.1	68599.9	70140.8	68613.6	69452.9	69741.8	69342.8	69260.3	69700.6	68022	68806.3	68283.4	69439.1	68407.3	69108.9	70278.4	68723.7	69563	68930.1	68888.8	68448.5	68407.3	68778.7	68847.5	67967	68421	69108.9	67898.2	67815.6	67705.6	69370.4
70264.7	70691.2	71186.5	69865.7	71434.1	66852.6	68173.4	69480.4	69631.8	68902.6	68104.6	70691.2	68544.8	67980.7	71035.1	70622.4	68586.1	68063.3	68448.5	69108.9	70182.1	68902.6	67788.1	68820	68544.8	67389.1	67678.1	69081.4	69466.7	68957.6	70952.6	68916.3	70113.3	68393.5	69136.5	70980.1	70278.4	67609.3	68847.5	67912	68627.4	69507.9	68627.4	69659.3	69686.8	67127.7	68806.3	69576.7	69838.1	68489.8
68118.3	70264.7	67939.5	68352.2	68765	69521.7	69962	69535.5	68214.6	68875.1	69026.4	67939.5	68421	69631.8	69604.3	68242.2	68338.5	69618	68902.6	68875.1	68682.4	67361.6	70140.8	68517.3	69466.7	69989.5	71723.1	68022	68503.6	67788.1	68531.1	69659.3	68531.1	69053.9	69232.8	69425.4	68379.7	67953.2	68847.5	69439.1	69329.1	69590.5	67898.2	67691.8	69274	68737.5	68765	69026.4	67457.9	69136.5
69824.4	70085.8	71626.8	71186.5	68035.8	68599.9	69439.1	70264.7	68985.1	70594.9	69301.6	69384.1	68200.9	69301.6	68544.8	71516.7	68985.1	67513	69301.6	69315.3	68971.4	69026.4	69356.6	69026.4	68985.1	70099.6	69549.2	68586.1	69260.3	68324.7	67953.2	67292.8	69053.9	67843.2	69975.7	68022	68297.2	67705.6	68283.4	66948.9	68035.8	69755.6	69150.2	68875.1	68902.6	68283.4	68888.8	68503.6	68242.2	68434.8
68104.6	71420.4	68599.9	70305.9	70897.6	69246.5	69948.2	68159.6	67815.6	68228.4	70691.2	69700.6	69274	68407.3	68820	67884.4	69728.1	70292.2	69356.6	69673	68998.9	68943.8	68421	68888.8	66838.8	67870.7	68765	67953.2	68751.2	70003.2	69755.6	69246.5	68847.5	67513	69590.5	70250.9	67210.3	68434.8	68132.1	66990.1	68049.5	69425.4	68875.1	68145.9	67072.7	69301.6	69810.6	69053.9	67980.7	67306.6
70030.8	70512.3	68586.1	69177.7	68765	70526.1	69095.2	69053.9	67114	68586.1	70292.2	68654.9	69851.9	68586.1	69865.7	66494.8	68118.3	67114	69232.8	69164	68434.8	69741.8	69287.8	70195.9	69067.7	69452.9	68833.8	68875.1	68930.1	69232.8	68214.6	68654.9	68723.7	69439.1	69191.5	69645.5	68090.8	70842.5	69411.6	70085.8	68558.6	69040.2	67870.7	69136.5	69177.7	66673.7	68035.8	68916.3	67788.1	68476.1
70883.8	68228.4	69507.9	68090.8	69452.9	70237.1	68352.2	69095.2	69095.2	68654.9	69439.1	70347.2	69370.4	69549.2	68971.4	68503.6	70333.5	69906.9	69122.7	68930.1	70250.9	69315.3	68572.4	68861.3	67994.5	68008.3	68558.6	68820	67829.4	68888.8	68159.6	68916.3	68366	68737.5	69425.4	68517.3	67196.5	68187.1	67471.7	68077.1	68765	69700.6	69714.3	71640.5	67086.4	67746.9	68847.5	69618	67554.2	67292.8
70305.9	70319.7	69370.4	69604.3	69067.7	70140.8	70195.9	69026.4	67237.8	66728.7	67224	68820	67746.9	69164	69645.5	70140.8	68407.3	67870.7	67513	68833.8	70594.9	66357.2	69507.9	69095.2	67540.5	68255.9	69205.3	68544.8	69934.5	70622.4	68393.5	67513	69618	70182.1	69645.5	67691.8	67513	69563	68077.1	68352.2	69494.2	68558.6	69755.6	66563.6	67912	68709.9	68765	68090.8	68627.4	68544.8
70512.3	70484.8	69535.5	70938.8	70938.8	68682.4	68489.8	69274	68820	69232.8	68118.3	69122.7	68847.5	72177.1	67774.4	68063.3	68448.5	68531.1	67279.1	68613.6	68090.8	68544.8	69067.7	69053.9	68035.8	67237.8	68187.1	67912	67416.6	68283.4	67375.4	67980.7	67925.7	67058.9	68544.8	69356.6	69948.2	69150.2	68930.1	68462.3	67499.2	67595.5	67856.9	69026.4	68544.8	69122.7	68737.5	67636.8	69645.5	68366
68943.8	68421	70773.7	68916.3	69673	68572.4	68558.6	68792.5	69604.3	68448.5	67292.8	70938.8	68998.9	69246.5	68709.9	70072	68022	68352.2	68407.3	66893.8	68008.3	69108.9	69851.9	68269.7	69631.8	67870.7	68489.8	67967	68558.6	68627.4	69535.5	68696.2	69136.5	69948.2	69177.7	67829.4	67678.1	69425.4	68751.2	67045.2	67705.6	70223.4	68943.8	70402.2	68586.1	68586.1	67251.5	68324.7	68352.2	66646.2
70319.7	69219	71090.2	69549.2	68049.5	69618	69108.9	67884.4	68572.4	70828.8	70168.4	69012.6	69315.3	70223.4	68599.9	69714.3	69700.6	68723.7	70402.2	69205.3	70058.3	68916.3	68806.3	69122.7	67196.5	67746.9	66591.1	68269.7	69494.2	69232.8	68751.2	68448.5	68957.6	68861.3	69246.5	69219	69067.7	68173.4	67939.5	69728.1	67746.9	67609.3	69205.3	67155.2	68943.8	68077.1	66811.3	69067.7	68242.2	69948.2
70663.7	71035.1	68544.8	69480.4	70842.5	68022	70113.3	70223.4	69521.7	68421	67939.5	69246.5	68654.9	69397.9	68269.7	68627.4	67540.5	68613.6	69604.3	68132.1	68820	69741.8	68531.1	69301.6	67086.4	68861.3	67719.3	67031.4	68311	68778.7	68338.5	67664.3	68118.3	69466.7	66577.4	69563	68049.5	67595.5	68572.4	68696.2	69150.2	68269.7	66205.9	69012.6	67017.7	70127.1	68544.8	67719.3	69026.4	69219
68145.9	68902.6	69865.7	69397.9	70567.3	70209.6	68517.3	69067.7	68668.7	69851.9	70182.1	69452.9	67526.7	69095.2	69274	68985.1	68833.8	68847.5	67788.1	69260.3	68311	69563	68214.6	69783.1	69494.2	70113.3	67609.3	67760.6	69356.6	68847.5	68242.2	68338.5	69136.5	67513	67912	67554.2	68063.3	68077.1	70815	69604.3	67457.9	69315.3	68118.3	70416	69535.5	67912	67636.8	67678.1	69315.3	68943.8
66659.9	70374.7	68393.5	70553.6	71392.9	70471	69370.4	68228.4	67595.5	69260.3	69040.2	69329.1	70594.9	69645.5	70608.6	68902.6	69645.5	68035.8	69796.9	68407.3	69122.7	70113.3	68930.1	69177.7	70471	68737.5	67361.6	66756.2	68572.4	68311	68118.3	68985.1	69452.9	67925.7	69384.1	70374.7	68778.7	67925.7	68269.7	69714.3	67733.1	67568	68875.1	68283.4	69397.9	69067.7	69191.5	67925.7	68531.1	67801.9
71392.9	70292.2	70292.2	68352.2	68544.8	69246.5	69246.5	70402.2	69246.5	68985.1	68366	69301.6	68943.8	68916.3	67114	69769.4	69136.5	70154.6	68132.1	68352.2	67994.5	68902.6	69783.1	67884.4	69108.9	69411.6	68063.3	68875.1	68448.5	68668.7	69507.9	69521.7	69796.9	68228.4	68998.9	68751.2	69507.9	69040.2	69521.7	70099.6	70030.8	67650.5	68957.6	69067.7	68985.1	68820	67939.5	68599.9	67623	69370.4
71475.4	69370.4	70168.4	68971.4	68778.7	69604.3	69274	69576.7	69232.8	68407.3	68035.8	68476.1	70072	68709.9	68434.8	69604.3	68833.8	68654.9	68957.6	69067.7	68641.2	70388.5	69274	68366	68544.8	68255.9	69301.6	68008.3	67884.4	70361	69301.6	69191.5	70223.4	68820	67265.3	67265.3	68022	68228.4	67719.3	68200.9	70897.6	68035.8	67925.7	67609.3	69370.4	67017.7	68737.5	68558.6	67870.7	69604.3
70292.2	70347.2	69851.9	68145.9	68833.8	68723.7	70278.4	69893.2	68462.3	69796.9	69397.9	69948.2	67994.5	69439.1	69645.5	68765	69686.8	69631.8	69439.1	69356.6	68531.1	68531.1	68214.6	69865.7	70182.1	69012.6	68379.7	69315.3	69466.7	68187.1	68200.9	68930.1	68214.6	68242.2	70030.8	69480.4	68035.8	68765	70278.4	67829.4	67595.5	69645.5	67815.6	68421	67815.6	68118.3	66948.9	68132.1	68077.1	68723.7
69563	71530.4	69824.4	68888.8	70140.8	67994.5	69906.9	69205.3	69989.5	69439.1	70237.1	69948.2	69150.2	68558.6	68847.5	67444.2	69177.7	69219	69108.9	67719.3	68641.2	68847.5	68778.7	66962.6	66880.1	68709.9	68792.5	68971.4	68077.1	70003.2	69521.7	68159.6	68682.4	68627.4	67100.2	68847.5	68448.5	69741.8	69136.5	68737.5	69397.9	68049.5	69466.7	67967	69590.5	67375.4	68998.9	68366	68379.7	69095.2
68269.7	69067.7	70278.4	69108.9	69370.4	70815	70484.8	68751.2	71021.4	70677.4	69232.8	67636.8	68737.5	68352.2	68861.3	68379.7	69480.4	68998.9	68531.1	70209.6	68228.4	68957.6	69384.1	69948.2	69838.1	69177.7	69824.4	70457.3	69356.6	69040.2	68806.3	68476.1	67815.6	68613.6	68242.2	68379.7	67650.5	68379.7	68049.5	68104.6	67430.4	70237.1	68531.1	69755.6	68558.6	70704.9	70250.9	68063.3	67058.9	67856.9
68035.8	68875.1	68971.4	68462.3	69989.5	68022	68366	68077.1	70361	69356.6	68930.1	70952.6	69714.3	68503.6	69604.3	69879.4	70622.4	68765	68654.9	68118.3	67306.6	68902.6	68297.2	69549.2	69549.2	71021.4	69329.1	67801.9	68489.8	69962	68833.8	68751.2	68875.1	69081.4	69824.4	69287.8	70030.8	69590.5	68792.5	67843.2	68324.7	68421	71145.2	68159.6	66935.1	67595.5	68709.9	67829.4	68558.6	67898.2
70526.1	67485.4	68820	69122.7	67856.9	68957.6	69053.9	69136.5	68352.2	68875.1	68063.3	68971.4	69081.4	69783.1	68187.1	67058.9	67306.6	69590.5	69108.9	69067.7	68407.3	69012.6	70154.6	68187.1	67457.9	68311	68833.8	69040.2	67650.5	67774.4	68572.4	67334.1	69865.7	68888.8	67801.9	66770	70704.9	68200.9	69755.6	67678.1	68090.8	69439.1	67843.2	69466.7	68324.7	69728.1	69755.6	69219	69053.9	68820
68434.8	69796.9	69879.4	69164	69053.9	69053.9	67788.1	70058.3	69700.6	68627.4	70003.2	68709.9	68132.1	68063.3	70058.3	69810.6	70636.1	69631.8	69150.2	69012.6	67953.2	71021.4	69507.9	67994.5	69521.7	68888.8	69260.3	68159.6	68641.2	67912	69260.3	68393.5	68063.3	69397.9	68599.9	68531.1	67870.7	67402.9	69521.7	66219.7	68035.8	69108.9	68558.6	67980.7	67045.2	65820.7	68476.1	68599.9	68214.6	69012.6
70567.3	69906.9	70250.9	69384.1	68902.6	69824.4	68393.5	68324.7	70828.8	70140.8	69851.9	68104.6	68572.4	68544.8	69838.1	68806.3	68434.8	67334.1	69741.8	68613.6	68971.4	69934.5	67058.9	68214.6	67843.2	68627.4	67705.6	68462.3	68063.3	67870.7	69590.5	68421	68971.4	67623	68448.5	69425.4	70099.6	67884.4	67155.2	67994.5	68173.4	68049.5	68311	69081.4	67829.4	65779.4	67678.1	68008.3	69576.7	67375.4
69714.3	68159.6	70856.3	68696.2	69563	69948.2	69507.9	68338.5	69425.4	70333.5	69975.7	67609.3	67114	68159.6	68297.2	70195.9	68132.1	67402.9	67609.3	69659.3	68379.7	67898.2	68228.4	68654.9	68971.4	67444.2	68586.1	70292.2	69769.4	70113.3	68104.6	67457.9	68847.5	67003.9	69865.7	67568	69287.8	68393.5	70030.8	68311	67540.5	70113.3	68902.6	69755.6	67513	68943.8	67994.5	70361	66880.1	68242.2
68393.5	68682.4	69659.3	69631.8	68187.1	67650.5	69783.1	69494.2	69177.7	69893.2	68407.3	68421	69067.7	71502.9	70347.2	68283.4	70484.8	69329.1	69205.3	69040.2	68173.4	68985.1	68806.3	68022	67058.9	69232.8	69563	68434.8	69411.6	68558.6	69728.1	68173.4	67196.5	69315.3	68352.2	67017.7	69287.8	67925.7	69535.5	68641.2	67994.5	66852.6	68599.9	67856.9	70030.8	68077.1	68187.1	67430.4	68503.6	68765
69494.2	68696.2	71172.7	68737.5	69466.7	68916.3	69219	67224	68833.8	69576.7	69728.1	70347.2	69507.9	69191.5	69136.5	70966.3	68668.7	68696.2	70416	69287.8	68393.5	69384.1	68861.3	70223.4	68008.3	68132.1	69411.6	69618	69095.2	68558.6	67994.5	68998.9	70471	67141.5	68902.6	66921.3	69851.9	68998.9	68998.9	67375.4	69191.5	66783.8	67389.1	68159.6	67540.5	67581.8	70085.8	69260.3	67815.6	70168.4
71626.8	67994.5	70127.1	68544.8	68489.8	69411.6	66646.2	69411.6	67746.9	69645.5	70264.7	69934.5	69397.9	69260.3	68544.8	67788.1	69865.7	70608.6	67650.5	70113.3	69356.6	68654.9	67471.7	69177.7	68517.3	67953.2	69164	67746.9	67017.7	68916.3	67045.2	67595.5	69507.9	70347.2	70361	70704.9	69659.3	67058.9	67444.2	68090.8	69164	68709.9	68682.4	68531.1	68393.5	70182.1	70594.9	69948.2	68861.3	68407.3
67086.4	70443.5	68379.7	69219	69975.7	69439.1	67829.4	67719.3	69026.4	69177.7	68311	69631.8	70443.5	70649.9	68448.5	69604.3	68943.8	70732.4	69411.6	69563	69452.9	68379.7	70044.5	68723.7	67746.9	67375.4	69342.8	70195.9	69287.8	68489.8	68654.9	67265.3	67210.3	66494.8	69342.8	68503.6	69590.5	68971.4	67003.9	68228.4	70484.8	69659.3	69645.5	68902.6	68200.9	69631.8	68861.3	67801.9	69411.6	68723.7
69604.3	69796.9	70471	70319.7	67705.6	69026.4	68682.4	68311	68035.8	68214.6	69081.4	69783.1	70058.3	70003.2	67375.4	68049.5	68971.4	68586.1	69356.6	69507.9	69191.5	69686.8	69865.7	69081.4	68393.5	68132.1	67485.4	67884.4	69452.9	69081.4	67499.2	68283.4	69108.9	68228.4	67609.3	69150.2	67334.1	69164	70498.6	67719.3	68132.1	68875.1	66728.7	67320.3	67416.6	69081.4	69356.6	68820	69810.6	69232.8
69136.5	70402.2	69315.3	69356.6	67691.8	69521.7	68930.1	69962	69095.2	68324.7	69356.6	69205.3	69246.5	68765	68641.2	68448.5	68751.2	67691.8	69810.6	69452.9	69989.5	68448.5	69920.7	69329.1	68957.6	67691.8	67939.5	70223.4	67430.4	68255.9	67471.7	68792.5	68654.9	67540.5	67912	69618	70305.9	68833.8	69906.9	68723.7	68875.1	69164	67829.4	67430.4	68888.8	70099.6	70760	69659.3	69755.6	69260.3
67691.8	69989.5	69012.6	67457.9	71227.8	69150.2	70154.6	69824.4	69796.9	71282.8	68063.3	67623	69439.1	68627.4	68255.9	69081.4	69205.3	69879.4	68916.3	67279.1	68709.9	70085.8	69122.7	69342.8	70044.5	68930.1	67279.1	68751.2	67691.8	66439.8	69150.2	68104.6	69411.6	66921.3	68489.8	68200.9	67623	68833.8	69219	69108.9	68132.1	68242.2	67967	68462.3	67306.6	69191.5	70058.3	68200.9	67457.9	70278.4
69370.4	71296.5	69948.2	69425.4	70828.8	68696.2	69824.4	68723.7	67430.4	69521.7	67967	69040.2	69893.2	69370.4	69384.1	69108.9	70347.2	67719.3	69246.5	69026.4	68159.6	68930.1	68352.2	69012.6	69755.6	69480.4	68613.6	68462.3	69150.2	68627.4	67898.2	69673	68668.7	68902.6	69590.5	69411.6	67953.2	69604.3	69177.7	70223.4	68875.1	68145.9	69535.5	68352.2	68173.4	68338.5	68008.3	68930.1	68558.6	66192.1
72108.3	70099.6	70594.9	70471	70333.5	69122.7	69618	69384.1	70223.4	68338.5	69480.4	70017	68833.8	70746.2	67347.9	70608.6	70058.3	67843.2	68352.2	69136.5	69810.6	69384.1	69274	69563	68228.4	67898.2	68283.4	69700.6	69700.6	68132.1	69219	67389.1	69053.9	67870.7	66783.8	67843.2	68159.6	68379.7	68985.1	71654.3	69301.6	67650.5	69053.9	68668.7	69439.1	67664.3	69150.2	68930.1	67939.5	69081.4
68806.3	69549.2	70911.3	68200.9	70030.8	69810.6	70099.6	68214.6	69219	70072	68709.9	69219	67925.7	68489.8	69315.3	68792.5	70361	69439.1	68366	69356.6	69095.2	69494.2	70154.6	71200.2	69301.6	68847.5	68985.1	69122.7	68077.1	68861.3	68778.7	68765	68654.9	67691.8	69081.4	68875.1	68352.2	69604.3	67003.9	68778.7	66907.6	68132.1	69274	68462.3	68242.2	68407.3	68723.7	68145.9	67898.2	70278.4
72920.1	70017	71310.3	70182.1	69659.3	69480.4	70347.2	69631.8	67829.4	67912	69865.7	68145.9	70402.2	70677.4	68696.2	70842.5	69948.2	69673	70553.6	69865.7	68476.1	68049.5	67843.2	69604.3	69645.5	70402.2	68352.2	67292.8	67306.6	69962	68902.6	69879.4	67279.1	66687.4	67994.5	69164	67733.1	68806.3	69040.2	68214.6	68627.4	67760.6	69645.5	67980.7	69521.7	66728.7	69067.7	67237.8	67416.6	69494.2
69962	71076.4	69260.3	69081.4	69824.4	70292.2	69370.4	67733.1	68985.1	68641.2	68751.2	69026.4	68820	68517.3	68847.5	68118.3	70292.2	67843.2	68297.2	67237.8	70319.7	70498.6	68531.1	69576.7	68682.4	68943.8	69645.5	69466.7	68379.7	68916.3	69150.2	69081.4	68572.4	68888.8	67416.6	69645.5	70416	69796.9	67953.2	68434.8	68737.5	69095.2	70044.5	69673	69741.8	68930.1	71007.6	69507.9	68971.4	69287.8
67292.8	68930.1	69342.8	70815	69769.4	68971.4	69728.1	69659.3	69136.5	69645.5	68462.3	68503.6	68599.9	68173.4	68985.1	67540.5	71048.9	68283.4	67485.4	70443.5	69631.8	67540.5	68187.1	68723.7	69755.6	69356.6	68448.5	69205.3	69466.7	68599.9	68145.9	68366	66962.6	69356.6	69673	69329.1	67856.9	68104.6	69177.7	68613.6	68875.1	69012.6	68489.8	67499.2	68531.1	68599.9	68847.5	67912	69315.3	69425.4
68462.3	69810.6	69370.4	68943.8	68833.8	71186.5	67636.8	71117.7	70168.4	69081.4	69824.4	69631.8	68833.8	67994.5	68847.5	69329.1	67856.9	70168.4	68613.6	70773.7	70072	69053.9	70209.6	67595.5	68709.9	68820	67650.5	68132.1	68916.3	68820	70017	70209.6	67457.9	68971.4	68476.1	68283.4	69714.3	66742.5	68943.8	69563	70870	67609.3	69081.4	70072	68820	68875.1	68035.8	67072.7	67650.5	67953.2
68888.8	70429.8	70663.7	70209.6	69439.1	70388.5	68943.8	69108.9	68957.6	68985.1	69563	68820	68957.6	68902.6	70237.1	68861.3	69563	68558.6	69824.4	69728.1	69948.2	68709.9	67306.6	69425.4	70567.3	69067.7	69728.1	69466.7	68379.7	70044.5	67568	69329.1	68875.1	67595.5	69741.8	68902.6	68324.7	68943.8	68641.2	68531.1	69686.8	68544.8	68476.1	68434.8	69246.5	69370.4	69012.6	67389.1	67155.2	67994.5
70704.9	70264.7	70305.9	69219	67967	68077.1	70292.2	69824.4	68118.3	69838.1	69906.9	69494.2	68338.5	69796.9	68723.7	68448.5	69356.6	68214.6	68971.4	69329.1	68765	68778.7	68668.7	69439.1	69040.2	67980.7	69356.6	69659.3	68916.3	67925.7	68255.9	66976.4	68847.5	67925.7	68393.5	68682.4	68544.8	67980.7	68847.5	68214.6	68338.5	70003.2	70677.4	68751.2	68283.4	68765	68159.6	68008.3	67499.2	67967
71269	70484.8	69287.8	69659.3	69081.4	69989.5	68008.3	69962	70237.1	70168.4	70305.9	70361	69274	69466.7	70278.4	69301.6	67691.8	68022	69191.5	68723.7	68077.1	69439.1	69301.6	69026.4	68214.6	68558.6	68008.3	67650.5	69604.3	69769.4	69755.6	70773.7	67898.2	70787.5	67292.8	67939.5	68902.6	67485.4	65917	68930.1	66302.2	69893.2	68737.5	67967	68489.8	68297.2	67870.7	69425.4	69686.8	68586.1
69686.8	67953.2	71778.1	69783.1	68820	69920.7	68421	69796.9	69906.9	69851.9	69865.7	68531.1	67389.1	68902.6	68709.9	68971.4	70663.7	70498.6	69315.3	69563	69686.8	69219	68200.9	69755.6	68765	68641.2	69893.2	69122.7	68971.4	69838.1	69191.5	68489.8	69095.2	67691.8	68572.4	69824.4	67114	68709.9	67719.3	68324.7	66274.7	69287.8	69191.5	70663.7	68324.7	70457.3	68338.5	68448.5	67031.4	68778.7
69535.5	70140.8	68338.5	69755.6	70856.3	69631.8	69824.4	69164	68930.1	69700.6	68806.3	69741.8	68311	69769.4	68875.1	69122.7	70072	69659.3	69920.7	68008.3	68971.4	69315.3	67334.1	67884.4	67568	69053.9	69012.6	68338.5	68709.9	68861.3	69370.4	68778.7	68022	70622.4	69879.4	69232.8	68063.3	69989.5	70223.4	67058.9	66893.8	68586.1	67031.4	68820	68104.6	68572.4	69329.1	68063.3	69164	68696.2
67072.7	70443.5	69108.9	69053.9	70498.6	69879.4	67733.1	69301.6	69796.9	69700.6	70319.7	69631.8	68324.7	69136.5	69865.7	67733.1	68586.1	68586.1	69673	68118.3	68641.2	68393.5	68558.6	69494.2	69604.3	69384.1	68366	69040.2	69177.7	68104.6	68998.9	67774.4	69136.5	67623	67375.4	69164	68421	69480.4	68503.6	67801.9	70003.2	69150.2	68145.9	67664.3	69095.2	68366	67237.8	69439.1	68778.7	69177.7
69081.4	70471	71434.1	70113.3	71048.9	68393.5	68352.2	69260.3	68145.9	68421	70581.1	69824.4	70594.9	68723.7	68709.9	69631.8	70003.2	69384.1	67994.5	67774.4	69081.4	68654.9	69906.9	68063.3	68297.2	69686.8	68971.4	69136.5	69411.6	69274	69095.2	68957.6	67581.8	68393.5	68985.1	69741.8	69232.8	67856.9	70553.6	65545.5	68503.6	69535.5	68118.3	69769.4	68654.9	70980.1	68338.5	68998.9	69783.1	68599.9
69040.2	69851.9	69095.2	68462.3	69714.3	70856.3	71901.9	69714.3	69755.6	68366	68462.3	68434.8	68902.6	68751.2	68531.1	67678.1	70305.9	67182.8	69494.2	68255.9	71062.7	69838.1	68654.9	69838.1	69260.3	70113.3	68627.4	67939.5	68242.2	69590.5	69287.8	68737.5	67980.7	66756.2	68765	68145.9	67691.8	68077.1	69838.1	68833.8	69081.4	68833.8	69026.4	70567.3	69452.9	67334.1	66439.8	68737.5	69384.1	67540.5
67925.7	70443.5	68462.3	69769.4	69755.6	68503.6	68998.9	69026.4	70512.3	68159.6	69081.4	69714.3	69934.5	69108.9	67925.7	69507.9	69246.5	69673	68379.7	69053.9	68737.5	67526.7	69962	70264.7	69246.5	69769.4	68476.1	67609.3	67650.5	69563	70347.2	68366	70182.1	67430.4	69205.3	68187.1	68200.9	68324.7	68572.4	68861.3	68888.8	67925.7	67568	68008.3	70278.4	70003.2	66398.5	68985.1	68531.1	69411.6
70636.1	70938.8	70746.2	69053.9	69755.6	71544.2	70388.5	68957.6	67705.6	69177.7	69728.1	69948.2	69315.3	69673	69370.4	70223.4	68476.1	67939.5	70085.8	68104.6	68118.3	69975.7	69439.1	68324.7	68806.3	70305.9	68558.6	69053.9	69466.7	70058.3	68888.8	69342.8	71021.4	67967	69150.2	68916.3	69521.7	70429.8	68393.5	69425.4	68283.4	68833.8	68324.7	69576.7	68077.1	67416.6	69081.4	66604.9	67292.8	67568
69274	71062.7	70003.2	69081.4	69342.8	67980.7	69769.4	68599.9	70471	67760.6	69053.9	69397.9	67801.9	68682.4	67471.7	67581.8	70044.5	69466.7	68737.5	69452.9	69563	69122.7	68820	69053.9	69095.2	70773.7	68366	69081.4	69576.7	68572.4	68971.4	68173.4	69067.7	68379.7	68998.9	69315.3	70801.2	67251.5	68627.4	68200.9	69164	70718.7	67925.7	69521.7	68063.3	67898.2	68792.5	68255.9	68957.6	68393.5
71736.8	70402.2	68847.5	68503.6	69095.2	67898.2	67306.6	69219	70113.3	69618	69067.7	67169	67746.9	69576.7	70361	69838.1	68737.5	69150.2	68407.3	69177.7	67568	67829.4	70883.8	70374.7	68077.1	70319.7	68035.8	68572.4	69576.7	71048.9	69659.3	69067.7	69260.3	69838.1	69301.6	67829.4	68930.1	68723.7	68049.5	69205.3	67306.6	68861.3	68035.8	68751.2	67402.9	67155.2	68228.4	68833.8	67829.4	68311
71668	69769.4	70278.4	70760	69439.1	70402.2	69962	69962	68242.2	69645.5	68709.9	67801.9	69356.6	69893.2	68888.8	69700.6	70113.3	68063.3	67870.7	69246.5	68806.3	68641.2	69108.9	67471.7	68847.5	67843.2	69893.2	69342.8	68476.1	68503.6	68255.9	68586.1	70030.8	67306.6	67554.2	68943.8	68668.7	67609.3	68269.7	69067.7	69507.9	68916.3	69053.9	69095.2	69604.3	68118.3	69026.4	68668.7	68627.4	69618
67182.8	70512.3	70388.5	70333.5	70457.3	68765	67898.2	68476.1	69494.2	67609.3	69604.3	70691.2	69329.1	69645.5	69040.2	68462.3	68586.1	68654.9	69934.5	69164	69631.8	68283.4	68517.3	67650.5	69315.3	67334.1	67650.5	68765	68503.6	69342.8	66935.1	68242.2	68613.6	69329.1	68916.3	69026.4	68489.8	69287.8	68957.6	68311	68242.2	68297.2	66426	69411.6	69232.8	67760.6	67416.6	69700.6	69232.8	68696.2
70017	69466.7	70195.9	69411.6	69480.4	68448.5	68751.2	68613.6	69040.2	70567.3	69425.4	69549.2	70361	68682.4	69012.6	69796.9	69645.5	68599.9	66990.1	68971.4	69549.2	69507.9	68875.1	68985.1	68627.4	69384.1	69246.5	68820	69191.5	68916.3	69618	70333.5	68792.5	67843.2	66701.2	67485.4	67746.9	67705.6	67856.9	66852.6	67994.5	66068.3	66935.1	68008.3	67623	68008.3	67265.3	67554.2	67939.5	69783.1
69384.1	70760	67678.1	67568	68558.6	69796.9	69108.9	69865.7	69452.9	69136.5	69411.6	67925.7	70017	69590.5	68544.8	70925.1	67540.5	68943.8	70113.3	70773.7	69081.4	69108.9	70704.9	68324.7	68613.6	69164	71076.4	68489.8	68765	68503.6	69012.6	67870.7	68930.1	68159.6	68393.5	67815.6	67526.7	68283.4	69260.3	68008.3	68792.5	67980.7	69576.7	68861.3	70085.8	68022	68930.1	69384.1	68792.5	70099.6
69906.9	67485.4	71929.4	69081.4	69301.6	68998.9	68379.7	67788.1	67815.6	68434.8	69962	68998.9	67801.9	68448.5	69452.9	68888.8	69521.7	69122.7	67320.3	67788.1	67279.1	68132.1	67746.9	69783.1	67898.2	68324.7	68255.9	69067.7	67788.1	69783.1	69067.7	67526.7	68709.9	68407.3	68792.5	68943.8	68586.1	68696.2	66467.3	68008.3	68751.2	70305.9	69287.8	68283.4	68737.5	70553.6	69081.4	68173.4	68544.8	68187.1
70429.8	69700.6	69384.1	68476.1	68875.1	70911.3	69081.4	70292.2	68861.3	69439.1	70980.1	69796.9	68847.5	70305.9	68104.6	67994.5	69686.8	68311	69108.9	69150.2	67623	69219	69452.9	69466.7	70099.6	68627.4	69659.3	67774.4	69466.7	69906.9	69012.6	69714.3	69576.7	67100.2	69219	69260.3	69480.4	68324.7	69177.7	68173.4	68187.1	68586.1	68572.4	69370.4	67485.4	69425.4	68187.1	67568	67347.9	66494.8
70058.3	68627.4	68902.6	69838.1	70416	69659.3	70374.7	69563	69095.2	69604.3	68214.6	70402.2	67939.5	69425.4	69067.7	70526.1	67526.7	70429.8	69783.1	68943.8	69177.7	70237.1	70195.9	69384.1	68159.6	67898.2	67884.4	68544.8	69315.3	69136.5	68613.6	69356.6	69274	68517.3	69755.6	68558.6	68572.4	69975.7	69095.2	68599.9	69384.1	70085.8	67540.5	67086.4	69232.8	67843.2	68077.1	68448.5	67017.7	67760.6
69686.8	69246.5	70237.1	69563	69397.9	69507.9	68861.3	69659.3	68572.4	69796.9	68723.7	68118.3	68847.5	68200.9	68008.3	69590.5	67829.4	68090.8	69425.4	69177.7	69549.2	68489.8	69397.9	68187.1	69604.3	67636.8	68049.5	69590.5	67939.5	67155.2	67760.6	69384.1	68709.9	68682.4	68544.8	67788.1	68008.3	68311	70044.5	69315.3	67953.2	67691.8	68709.9	68393.5	68833.8	68104.6	68723.7	67526.7	67856.9	67856.9
70842.5	68696.2	69081.4	68366	69012.6	70649.9	68916.3	68971.4	69604.3	69232.8	69439.1	69700.6	68998.9	68544.8	70030.8	70443.5	69067.7	69618	68338.5	68228.4	68104.6	68572.4	69329.1	69769.4	68159.6	68255.9	70526.1	68228.4	69962	67623	69150.2	67347.9	68586.1	69067.7	69576.7	69851.9	68544.8	67856.9	66618.7	68654.9	67169	69604.3	68833.8	67196.5	67994.5	67815.6	67513	67416.6	69576.7	69563
71172.7	70938.8	69796.9	67623	69563	69329.1	69769.4	70526.1	69067.7	68311	68572.4	69590.5	69053.9	69604.3	68668.7	69590.5	70168.4	69549.2	68035.8	68847.5	68833.8	68269.7	68820	69329.1	68544.8	69219	69260.3	68861.3	68792.5	68792.5	67650.5	69040.2	68627.4	69645.5	69549.2	69521.7	69851.9	69274	69975.7	69287.8	68462.3	68489.8	67058.9	68173.4	67141.5	68008.3	69893.2	68077.1	67155.2	67925.7
70732.4	71571.7	70608.6	70581.1	68833.8	70471	70030.8	69370.4	68627.4	69879.4	69851.9	68531.1	66880.1	70058.3	68503.6	68971.4	69108.9	70237.1	68338.5	70980.1	68462.3	67513	69342.8	67182.8	67939.5	68998.9	69356.6	69906.9	70498.6	66426	68008.3	67912	64898.8	68820	69494.2	66838.8	68434.8	68324.7	68200.9	69494.2	69755.6	68462.3	69150.2	68668.7	68985.1	69549.2	68641.2	68118.3	66935.1	68407.3
68297.2	69040.2	69397.9	68503.6	69260.3	68599.9	69989.5	68489.8	71695.5	70113.3	70085.8	70140.8	69480.4	69700.6	67265.3	67595.5	66522.3	68407.3	68352.2	69329.1	69191.5	70663.7	69012.6	68668.7	69920.7	68668.7	67595.5	68476.1	69714.3	68379.7	69769.4	68943.8	68517.3	69962	68242.2	67182.8	67554.2	69012.6	68489.8	68792.5	68778.7	68682.4	69329.1	68998.9	67361.6	66632.4	68544.8	69783.1	69012.6	68682.4
67953.2	69494.2	68971.4	69549.2	68489.8	68943.8	69040.2	69480.4	69384.1	69714.3	70113.3	69989.5	69948.2	67980.7	69411.6	68462.3	70429.8	68311	69686.8	69122.7	69425.4	69095.2	66990.1	68200.9	67953.2	67471.7	67994.5	68682.4	68063.3	68833.8	67072.7	69081.4	69494.2	67485.4	67774.4	68063.3	67760.6	69081.4	69714.3	69686.8	68476.1	68393.5	68022	68888.8	67650.5	69356.6	67884.4	68833.8	68737.5	70209.6
68765	67980.7	69659.3	68847.5	71874.4	70333.5	70030.8	68572.4	68737.5	68448.5	68971.4	68723.7	69411.6	69315.3	68847.5	69494.2	68558.6	69205.3	69631.8	68324.7	70292.2	67100.2	70113.3	68434.8	70746.2	69067.7	69164	69122.7	68682.4	68407.3	68599.9	68434.8	67967	67650.5	67086.4	67912	69191.5	68696.2	69053.9	69480.4	67416.6	68173.4	67265.3	67733.1	68902.6	67609.3	66536.1	69232.8	68407.3	69067.7
70443.5	71241.5	69920.7	69631.8	68875.1	68558.6	69301.6	70127.1	70801.2	68916.3	70030.8	69686.8	70925.1	67581.8	68379.7	70443.5	70168.4	68297.2	69219	69040.2	71007.6	68104.6	68544.8	68572.4	68682.4	68228.4	67306.6	68063.3	67237.8	67485.4	69026.4	68077.1	69081.4	68930.1	68104.6	66591.1	67210.3	69150.2	67953.2	68269.7	68888.8	67306.6	68035.8	68352.2	67760.6	67210.3	67980.7	68517.3	67912	67169
68421	69411.6	68641.2	70127.1	69604.3	69535.5	69796.9	69728.1	70182.1	69796.9	68311	68765	70168.4	67581.8	68599.9	68503.6	69439.1	67856.9	68476.1	69920.7	69301.6	70278.4	66219.7	68311	68957.6	67292.8	68765	67251.5	68393.5	69274	69287.8	68214.6	68943.8	69411.6	68035.8	68613.6	67320.3	67912	67499.2	69851.9	71544.2	68572.4	68200.9	68283.4	67196.5	67719.3	67843.2	68352.2	68324.7	67361.6
69370.4	71447.9	69342.8	69136.5	68723.7	68517.3	67485.4	68118.3	69205.3	70429.8	68847.5	68847.5	68558.6	68077.1	68888.8	69040.2	67100.2	67815.6	68366	68930.1	68902.6	69177.7	68668.7	70168.4	67719.3	68421	69439.1	70209.6	68778.7	67912	68104.6	69012.6	68077.1	67265.3	68654.9	68269.7	67003.9	67581.8	70539.8	66907.6	67279.1	68985.1	67402.9	70264.7	67788.1	68421	66838.8	67210.3	69659.3	68077.1
68682.4	70030.8	70099.6	71585.5	68971.4	71172.7	68544.8	68888.8	69741.8	68930.1	69205.3	69865.7	68778.7	68943.8	68792.5	68531.1	68998.9	68517.3	68200.9	68957.6	69053.9	68806.3	68462.3	67856.9	69205.3	67375.4	67499.2	68187.1	67127.7	68682.4	68723.7	67609.3	69150.2	67760.6	68269.7	68599.9	69397.9	67595.5	67292.8	69466.7	68118.3	68627.4	68503.6	67155.2	66632.4	67801.9	68709.9	67430.4	68558.6	69164
71310.3	68503.6	68985.1	68118.3	68613.6	69329.1	69590.5	67540.5	69714.3	69164	68049.5	69219	68228.4	69026.4	69384.1	68751.2	68682.4	68627.4	69260.3	70182.1	68985.1	66866.3	67925.7	68269.7	67471.7	68489.8	68902.6	68957.6	68998.9	68599.9	67636.8	67705.6	69301.6	68200.9	69370.4	67953.2	68902.6	69604.3	69342.8	67554.2	67636.8	68682.4	70127.1	69397.9	68214.6	68476.1	67444.2	69356.6	68022	68875.1
68971.4	70691.2	71035.1	68668.7	69315.3	67746.9	69906.9	68875.1	67457.9	69040.2	68723.7	69370.4	69452.9	68627.4	67513	68421	67843.2	68668.7	69425.4	68049.5	69783.1	69108.9	68723.7	67801.9	68765	68407.3	67636.8	67237.8	67540.5	67306.6	70594.9	69081.4	68544.8	67292.8	67334.1	67733.1	67650.5	68077.1	69205.3	66632.4	68008.3	68820	68531.1	68641.2	68971.4	70347.2	67320.3	67513	67801.9	67884.4
68338.5	68820	69081.4	68379.7	68682.4	69164	68668.7	70223.4	68765	68806.3	68366	68737.5	68159.6	68297.2	68173.4	70498.6	70649.9	68875.1	68049.5	69631.8	67540.5	68847.5	68022	68063.3	68572.4	68118.3	67884.4	68599.9	67334.1	67829.4	69067.7	67045.2	67430.4	68668.7	67568	67829.4	68022	67760.6	67347.9	67898.2	68654.9	69618	68613.6	68035.8	67279.1	68269.7	68792.5	68833.8	67788.1	69397.9
68022	69026.4	69411.6	69150.2	68723.7	68104.6	68366	68366	68751.2	68902.6	68957.6	68833.8	68297.2	67636.8	67430.4	67444.2	67939.5	66852.6	68421	68971.4	67196.5	68503.6	68269.7	66866.3	68572.4	68668.7	67912	67058.9	67265.3	68709.9	67114	68173.4	68242.2	68902.6	67045.2	67237.8	68833.8	69095.2	67402.9	68200.9	68393.5	69329.1	67870.7	68572.4	67402.9	68572.4	67444.2	67760.6	68063.3	67058.9
68861.3	68462.3	68833.8	69604.3	68407.3	67746.9	68709.9	69026.4	68283.4	66701.2	69549.2	68806.3	69219	69659.3	69356.6	67595.5	69411.6	67925.7	68696.2	68008.3	67980.7	69521.7	69274	67251.5	67182.8	69053.9	68902.6	67912	67169	67636.8	65531.7	68998.9	67746.9	68255.9	68888.8	68586.1	66990.1	67719.3	69246.5	68957.6	68489.8	67072.7	67856.9	68531.1	67224	66770	67568	69246.5	67760.6	68654.9
66453.6	69053.9	69700.6	70526.1	69150.2	67554.2	67347.9	68751.2	69370.4	69728.1	68668.7	69631.8	69274	70072	67182.8	67499.2	67664.3	68077.1	68049.5	69631.8	68751.2	68627.4	69618	67457.9	69315.3	68709.9	67884.4	68517.3	68503.6	67925.7	66260.9	68008.3	67925.7	67457.9	68503.6	67980.7	67623	66866.3	66604.9	68641.2	68462.3	67540.5	67265.3	66371	65490.5	68063.3	66907.6	66701.2	66783.8	68145.9
67774.4	68792.5	67980.7	68778.7	69466.7	68861.3	67526.7	68875.1	69287.8	67196.5	68338.5	67499.2	68971.4	67485.4	68861.3	67540.5	67499.2	67237.8	68751.2	67182.8	69315.3	69246.5	68971.4	68228.4	67760.6	67196.5	67526.7	68393.5	69219	69274	69095.2	67581.8	68503.6	68462.3	68421	67898.2	68421	68448.5	69673	68930.1	68902.6	68228.4	67526.7	68572.4	67650.5	67733.1	67636.8	66880.1	68572.4	67994.5
70292.2	69411.6	67361.6	69356.6	67237.8	69370.4	68641.2	68861.3	67072.7	67691.8	70099.6	68586.1	69342.8	67251.5	66811.3	67457.9	69108.9	68462.3	68943.8	69164	67045.2	68723.7	68737.5	67210.3	69177.7	68214.6	67182.8	67114	67540.5	67430.4	67856.9	68077.1	68792.5	68998.9	68572.4	68255.9	67829.4	68998.9	66948.9	67444.2	67279.1	68393.5	68366	67815.6	68049.5	68765	66797.5	67334.1	66260.9	67224
69893.2	69287.8	67636.8	68613.6	68269.7	68641.2	69287.8	67444.2	67898.2	69549.2	69108.9	68778.7	68806.3	65765.6	68022	69274	67691.8	67884.4	68421	67733.1	67320.3	69232.8	68338.5	66742.5	67746.9	69164	69356.6	66701.2	66866.3	65751.9	68531.1	68214.6	67609.3	69769.4	66962.6	67994.5	67980.7	67100.2	66082.1	67513	66825	68077.1	67540.5	68324.7	67788.1	67760.6	69425.4	67196.5	67072.7	66990.1
68063.3	68998.9	68957.6	69590.5	68338.5	67457.9	68448.5	65944.5	67499.2	68145.9	68517.3	68778.7	68489.8	65848.2	68159.6	66976.4	67581.8	68352.2	67760.6	67912	68737.5	68311	67691.8	68338.5	68668.7	68104.6	68393.5	67788.1	66563.6	67912	67100.2	69095.2	66632.4	68338.5	67774.4	68517.3	66948.9	66783.8	68283.4	68338.5	67733.1	67568	68792.5	67196.5	68943.8	67980.7	67636.8	68049.5	66990.1	66742.5
69301.6	68503.6	67912	69177.7	69164	68200.9	68297.2	68544.8	69480.4	67705.6	67650.5	68008.3	68888.8	68723.7	67169	67320.3	67100.2	66742.5	67513	69384.1	68434.8	68407.3	68324.7	67457.9	66948.9	68833.8	67210.3	68668.7	69205.3	68145.9	68049.5	67678.1	67636.8	66494.8	67760.6	68132.1	66563.6	67416.6	68104.6	67691.8	68324.7	66563.6	67003.9	67347.9	66659.9	67375.4	67100.2	68599.9	67760.6	67155.2
[truncated: 5,000 more columns]

## Sheet: Fig 1d (rest)
68297.2	69040.2	69397.9	68503.6	69260.3	68599.9	69989.5	68489.8	71695.5	70113.3	70085.8	70140.8	69480.4	69700.6	67265.3	67595.5	66522.3	68407.3	68352.2	69329.1	69191.5	70663.7	69012.6	68668.7	69920.7	68668.7	67595.5	68476.1	69714.3	68379.7	69769.4	68943.8	68517.3	69962	68242.2	67182.8	67554.2	69012.6	68489.8	68792.5	68778.7	68682.4	69329.1	68998.9	67361.6	66632.4	68544.8	69783.1	69012.6	68682.4
68476.1	68654.9	68751.2	68971.4	68971.4	67829.4	69356.6	67705.6	68847.5	68558.6	67114	67884.4	66880.1	68008.3	68558.6	69164	65999.5	66467.3	69452.9	69673	67568	67471.7	68489.8	68421	68118.3	65311.6	68930.1	68311	67705.6	67416.6	67003.9	67402.9	68971.4	69205.3	68778.7	68916.3	67141.5	68077.1	67196.5	66976.4	66288.5	67870.7	67210.3	68462.3	67774.4	67224	67705.6	68242.2	65352.9	67155.2
70017	67788.1	68847.5	67856.9	66866.3	68228.4	68696.2	67347.9	67678.1	68393.5	67746.9	69108.9	67980.7	68008.3	68338.5	67169	66673.7	69439.1	67334.1	69053.9	66343.5	67939.5	67733.1	68022	67141.5	68104.6	68159.6	69150.2	67540.5	67499.2	67856.9	67815.6	67485.4	67265.3	65146.5	67994.5	68090.8	67017.7	67870.7	67127.7	67939.5	68888.8	67210.3	66178.4	66742.5	66935.1	66632.4	67416.6	65861.9	66274.7
67746.9	69287.8	68820	68283.4	69384.1	67526.7	69810.6	68971.4	67967	67636.8	70058.3	69274	68242.2	69397.9	68572.4	67678.1	69108.9	68833.8	68214.6	68971.4	68751.2	69618	67980.7	67636.8	67595.5	66536.1	66357.2	67224	68971.4	68517.3	67306.6	68379.7	67746.9	68090.8	67856.9	66715	68627.4	68077.1	67499.2	68393.5	66013.3	67499.2	68324.7	66756.2	66371	68888.8	68035.8	68861.3	68049.5	66109.6
68063.3	68861.3	68778.7	68916.3	68888.8	68723.7	68833.8	66659.9	68806.3	66825	67100.2	70072	68407.3	69824.4	68063.3	69081.4	67719.3	68930.1	67650.5	70278.4	67554.2	67389.1	68090.8	66893.8	68118.3	67169	66549.9	68352.2	67169	69191.5	68393.5	69783.1	67581.8	66797.5	64802.5	68118.3	67100.2	66701.2	67967	67554.2	67581.8	67774.4	68503.6	67114	66935.1	66701.2	67361.6	67086.4	68242.2	68049.5
67801.9	69507.9	68627.4	69315.3	69604.3	68035.8	67361.6	68503.6	67815.6	67389.1	67691.8	68778.7	69865.7	67292.8	66219.7	68572.4	67595.5	66838.8	66962.6	68531.1	66715	67884.4	68943.8	68558.6	69053.9	67678.1	67939.5	68297.2	68613.6	68242.2	69136.5	68847.5	67457.9	65641.8	68255.9	68517.3	68820	68145.9	65985.8	68090.8	67939.5	68448.5	66756.2	67843.2	68517.3	67815.6	68008.3	68173.4	66068.3	69439.1
69136.5	67939.5	69425.4	68311	68503.6	68159.6	67843.2	67801.9	68558.6	67609.3	68448.5	70305.9	67884.4	68228.4	68778.7	65614.3	67444.2	67967	67980.7	67774.4	68022	67664.3	67058.9	69631.8	68311	68187.1	69012.6	69618	67595.5	67292.8	68503.6	67774.4	67925.7	66536.1	66481.1	66852.6	69122.7	68269.7	66825	68090.8	69425.4	68379.7	66260.9	67251.5	67678.1	67031.4	67499.2	66591.1	67457.9	66811.3
69452.9	68145.9	70223.4	68297.2	67196.5	68517.3	68311	69411.6	68132.1	68476.1	68063.3	68489.8	68613.6	68572.4	70856.3	69411.6	68090.8	69205.3	68572.4	68255.9	66178.4	68132.1	68352.2	67416.6	69232.8	67719.3	67815.6	68366	67444.2	67801.9	67361.6	67856.9	67457.9	68943.8	68737.5	68709.9	67003.9	69136.5	67375.4	67045.2	67471.7	68242.2	67884.4	68489.8	67086.4	66811.3	66494.8	67416.6	67595.5	68311
70264.7	69342.8	67650.5	69370.4	69563	69315.3	68462.3	67733.1	67829.4	67912	70388.5	68586.1	67623	67595.5	66068.3	68214.6	68462.3	67182.8	67870.7	69108.9	69425.4	68366	68613.6	67389.1	67623	66921.3	67334.1	67292.8	67141.5	68833.8	66481.1	65861.9	67760.6	67953.2	68269.7	67265.3	67347.9	66687.4	68063.3	68118.3	68090.8	67788.1	65917	67636.8	66825	67815.6	66921.3	67416.6	67636.8	67719.3
68682.4	70319.7	68297.2	68200.9	69246.5	69769.4	67072.7	68489.8	69480.4	69439.1	66577.4	68063.3	67224	68572.4	69796.9	69507.9	69631.8	67939.5	67292.8	68008.3	68682.4	68393.5	68132.1	68407.3	67072.7	68765	68393.5	67416.6	67898.2	69507.9	67471.7	69287.8	67017.7	67237.8	67554.2	68063.3	68118.3	65861.9	67953.2	68599.9	66467.3	68145.9	66494.8	68311	68118.3	67017.7	66384.8	67513	68214.6	66412.3
70581.1	67980.7	66563.6	68379.7	69370.4	67581.8	70388.5	68957.6	68792.5	66591.1	67292.8	68723.7	69934.5	68806.3	69645.5	69108.9	68806.3	68572.4	66976.4	67361.6	68531.1	67003.9	68145.9	68586.1	69507.9	67691.8	68283.4	68145.9	68077.1	68022	66811.3	67485.4	68599.9	67733.1	67389.1	67554.2	67967	67953.2	68544.8	68627.4	66205.9	67705.6	68434.8	68806.3	67540.5	68806.3	67568	67416.6	66990.1	67898.2
66205.9	69659.3	70374.7	68654.9	68572.4	68833.8	69026.4	67705.6	67829.4	67457.9	68544.8	68861.3	68930.1	69081.4	68063.3	67925.7	69673	69494.2	68214.6	66852.6	67623	68709.9	68214.6	68393.5	67031.4	68145.9	68407.3	68228.4	67224	67155.2	67375.4	69700.6	68077.1	67595.5	67292.8	66742.5	68242.2	69893.2	66549.9	67402.9	68255.9	68311	67334.1	66866.3	69205.3	66659.9	68214.6	67994.5	67086.4	68902.6
67994.5	69370.4	69164	68971.4	68682.4	70842.5	67595.5	70168.4	68090.8	68723.7	68654.9	68159.6	69549.2	68118.3	68269.7	69026.4	68063.3	67788.1	69315.3	69906.9	69948.2	67719.3	68214.6	67292.8	68544.8	68434.8	68503.6	66412.3	67815.6	67898.2	68008.3	68077.1	67843.2	67568	66164.6	67870.7	67347.9	66838.8	67554.2	66481.1	68448.5	66701.2	67292.8	68448.5	66646.2	66426	67843.2	68613.6	67925.7	67513
67967	68806.3	70017	68544.8	67182.8	68421	69205.3	68187.1	67788.1	68517.3	67691.8	67774.4	67526.7	67127.7	68242.2	66288.5	67568	67746.9	68641.2	67953.2	68558.6	67829.4	69067.7	68338.5	69067.7	68242.2	67719.3	69342.8	67595.5	68049.5	67361.6	67513	68462.3	66880.1	66357.2	66646.2	67003.9	67760.6	66962.6	67912	66893.8	66563.6	70154.6	67389.1	67457.9	67182.8	67361.6	66027	67843.2	68132.1
68930.1	68255.9	68476.1	68063.3	70305.9	69122.7	67746.9	68723.7	67884.4	67801.9	67402.9	67182.8	68696.2	68228.4	68654.9	67485.4	66673.7	69686.8	68104.6	67361.6	68200.9	68613.6	68751.2	67650.5	68242.2	68311	67774.4	68035.8	66852.6	67581.8	67457.9	69150.2	67843.2	68861.3	67347.9	67691.8	68366	67526.7	67361.6	69205.3	66907.6	66508.6	67251.5	68737.5	66907.6	67072.7	68902.6	68090.8	68668.7	67389.1
68888.8	69480.4	67788.1	69948.2	69796.9	69164	69851.9	68971.4	68971.4	69576.7	68366	69714.3	68503.6	68627.4	69012.6	67774.4	68476.1	67815.6	67815.6	68599.9	67788.1	68723.7	68145.9	68214.6	69507.9	67072.7	66343.5	66439.8	66907.6	66811.3	68820	67870.7	69177.7	67554.2	68462.3	69370.4	68503.6	68242.2	67444.2	66715	67457.9	68324.7	66701.2	66880.1	68228.4	65972	67444.2	67045.2	65036.4	66522.3
70044.5	67650.5	69329.1	68242.2	69700.6	69879.4	67774.4	68916.3	67953.2	68682.4	68476.1	68049.5	67485.4	67636.8	68751.2	67210.3	67856.9	67623	68200.9	67265.3	68930.1	67554.2	69879.4	67636.8	68338.5	69081.4	66811.3	67967	67416.6	66948.9	67361.6	67843.2	68063.3	68737.5	67595.5	67169	67114	67554.2	67292.8	66893.8	67540.5	67760.6	68118.3	68847.5	65903.2	66082.1	67912	67045.2	68049.5	68916.3
69342.8	68242.2	68077.1	69604.3	70594.9	69150.2	68888.8	67664.3	67788.1	68641.2	68861.3	68022	68255.9	69053.9	68998.9	67279.1	68104.6	67265.3	68916.3	67141.5	67733.1	68132.1	67870.7	68641.2	68008.3	68063.3	66536.1	66371	68145.9	68421	67801.9	69205.3	66770	67224	66467.3	67595.5	66027	66893.8	66948.9	68599.9	66522.3	68696.2	68544.8	67334.1	65958.2	66205.9	68613.6	67114	68407.3	67980.7
70195.9	68462.3	66508.6	66948.9	68324.7	68132.1	69507.9	68352.2	68255.9	66646.2	67581.8	67705.6	68613.6	68393.5	67788.1	67471.7	66137.1	67375.4	68558.6	67691.8	68916.3	68242.2	68366	69026.4	68118.3	67444.2	67568	67210.3	67568	67980.7	67678.1	66357.2	68104.6	68311	67540.5	67540.5	67829.4	67994.5	67884.4	68049.5	69329.1	68448.5	67265.3	67650.5	68531.1	67650.5	66673.7	67003.9	66948.9	65765.6
67361.6	68503.6	69205.3	68558.6	68145.9	68489.8	69494.2	69205.3	68145.9	68792.5	66866.3	67856.9	70732.4	70388.5	68104.6	68379.7	67994.5	68792.5	68765	70305.9	67650.5	68531.1	67788.1	68985.1	68696.2	66866.3	67650.5	68269.7	68132.1	68008.3	68269.7	66935.1	66742.5	67279.1	67292.8	66646.2	67568	69232.8	66701.2	67114	65958.2	68448.5	67292.8	68077.1	67058.9	65738.1	67760.6	67237.8	69260.3	67912
66893.8	69920.7	68751.2	67402.9	67169	68393.5	67045.2	68998.9	69026.4	66742.5	68517.3	68943.8	66343.5	67389.1	68063.3	66838.8	68820	68228.4	67361.6	65861.9	67623	68228.4	67347.9	67967	67416.6	69067.7	68751.2	68737.5	69838.1	67815.6	67581.8	67595.5	67568	67100.2	67471.7	67581.8	67678.1	67058.9	67801.9	67114	66838.8	66962.6	66316	67884.4	66715	67361.6	66907.6	67155.2	68324.7	67815.6
70347.2	69851.9	68448.5	70154.6	68035.8	68090.8	68035.8	68090.8	68008.3	68916.3	68324.7	69452.9	67499.2	66371	68737.5	67471.7	67347.9	66522.3	67733.1	67678.1	68035.8	66178.4	66329.7	66371	68379.7	67416.6	67953.2	68159.6	68462.3	67169	67457.9	68283.4	67141.5	67003.9	66426	67457.9	67994.5	68462.3	67375.4	67499.2	69425.4	67733.1	66756.2	67003.9	66398.5	69301.6	67898.2	67457.9	67444.2	68228.4
68847.5	69012.6	68407.3	69315.3	67086.4	67636.8	68503.6	68654.9	69659.3	68214.6	68765	69150.2	68228.4	67306.6	68902.6	67912	68242.2	69824.4	67898.2	68503.6	67953.2	67334.1	67072.7	68297.2	66811.3	68682.4	65628	68476.1	67347.9	67416.6	65696.8	67967	67485.4	67347.9	67375.4	67155.2	67980.7	65806.9	67967	67155.2	66838.8	67114	67224	67581.8	66426	65311.6	67320.3	66371	68641.2	68049.5
69521.7	68737.5	69356.6	68806.3	69205.3	67898.2	67774.4	67347.9	69053.9	66962.6	67733.1	66040.8	67182.8	68173.4	68035.8	67430.4	66770	67733.1	69191.5	69122.7	68049.5	68366	68517.3	70003.2	68462.3	68297.2	66563.6	67100.2	67733.1	68035.8	66563.6	67320.3	67347.9	66701.2	66233.4	67361.6	67306.6	67788.1	69549.2	68063.3	66095.8	68228.4	67100.2	68132.1	67444.2	66783.8	66095.8	66536.1	69342.8	67925.7
69219	69177.7	69150.2	69164	68586.1	67980.7	67829.4	67829.4	68407.3	68847.5	67471.7	68723.7	67251.5	66260.9	67746.9	67760.6	68421	67485.4	67513	67774.4	68517.3	68696.2	68297.2	66659.9	67416.6	66412.3	66288.5	66701.2	68159.6	65270.3	67416.6	68599.9	66563.6	68187.1	67402.9	68476.1	66577.4	68200.9	67939.5	66536.1	67058.9	68448.5	68159.6	68723.7	68379.7	67609.3	65875.7	67691.8	67898.2	69274
69397.9	70622.4	68503.6	68765	67499.2	69741.8	69480.4	68104.6	68118.3	68668.7	68448.5	67925.7	68709.9	68008.3	68696.2	67513	66907.6	68187.1	68627.4	67609.3	67953.2	68118.3	68888.8	68792.5	66013.3	67595.5	67540.5	68448.5	68613.6	66852.6	68049.5	67196.5	67636.8	67609.3	69081.4	66536.1	65696.8	68998.9	68379.7	68627.4	66577.4	65985.8	67072.7	66797.5	67856.9	66095.8	67912	68145.9	66880.1	66921.3
66549.9	68145.9	68049.5	68641.2	68035.8	68751.2	68297.2	66948.9	67884.4	67347.9	70553.6	70471	67939.5	69026.4	67485.4	69095.2	68462.3	67829.4	68998.9	67774.4	68187.1	65972	66907.6	67045.2	67306.6	67003.9	68572.4	66701.2	67705.6	68599.9	68366	69136.5	67471.7	66109.6	66783.8	68985.1	67691.8	68255.9	67334.1	68077.1	68352.2	66907.6	67361.6	67664.3	65559.3	66687.4	67870.7	67967	68022	66260.9
68627.4	68957.6	68627.4	67898.2	68641.2	68159.6	68352.2	67568	68159.6	67265.3	68049.5	67017.7	66990.1	69397.9	68035.8	67609.3	66632.4	68448.5	67086.4	68049.5	66453.6	67334.1	67265.3	67788.1	67513	67072.7	68407.3	67870.7	69301.6	67224	67224	67086.4	66811.3	68132.1	66260.9	67072.7	67251.5	66233.4	67237.8	67705.6	67045.2	67416.6	64775	64981.4	66178.4	67746.9	67581.8	66866.3	66577.4	68696.2
66976.4	68173.4	67402.9	70030.8	67279.1	67444.2	66522.3	68599.9	66701.2	66027	67334.1	68173.4	67856.9	67953.2	68682.4	68324.7	67870.7	68063.3	68407.3	68654.9	68668.7	69535.5	68586.1	69067.7	67182.8	67086.4	68517.3	68517.3	67526.7	68737.5	67279.1	67513	66742.5	68173.4	66247.2	67058.9	67141.5	67072.7	67334.1	66715	66316	66563.6	68200.9	67898.2	67499.2	66150.9	67114	67581.8	66907.6	67856.9
67912	68531.1	68709.9	69081.4	67389.1	66852.6	68751.2	69590.5	67967	69810.6	68090.8	68971.4	68751.2	69535.5	66907.6	67801.9	68311	68544.8	67746.9	67843.2	67705.6	67705.6	67265.3	68544.8	67746.9	67870.7	67003.9	68778.7	68035.8	67595.5	68242.2	65889.5	67003.9	67980.7	68421	66494.8	67623	66494.8	67182.8	66852.6	66825	66549.9	66205.9	66123.4	67513	67843.2	65848.2	66205.9	67939.5	67499.2
70072	67898.2	68654.9	67471.7	68283.4	69466.7	69012.6	66935.1	66770	66150.9	67265.3	65903.2	67568	66701.2	67967	68778.7	67430.4	67182.8	67196.5	67127.7	66522.3	69301.6	67801.9	67100.2	68682.4	68902.6	68544.8	65917	66838.8	66990.1	67306.6	67389.1	66838.8	66439.8	66027	66797.5	66604.9	68517.3	67031.4	66013.3	68187.1	68283.4	69164	68035.8	68544.8	68723.7	67361.6	67389.1	67568	67719.3
69329.1	67169	70223.4	69053.9	68173.4	67815.6	67155.2	68971.4	67678.1	68269.7	68338.5	67595.5	67843.2	67389.1	67733.1	67306.6	69164	67568	67581.8	68765	67457.9	67829.4	68214.6	67526.7	67540.5	68118.3	68049.5	67746.9	66357.2	66357.2	66522.3	66838.8	66027	66783.8	67430.4	66907.6	69122.7	67540.5	69219	67554.2	67554.2	67237.8	66082.1	66316	65407.9	67457.9	66783.8	68242.2	67320.3	67595.5
70003.2	69865.7	69040.2	66673.7	67017.7	68269.7	67994.5	67925.7	67430.4	68875.1	69191.5	66770	68187.1	67444.2	69370.4	68049.5	67595.5	69246.5	67746.9	65793.1	67127.7	67141.5	68393.5	66591.1	67623	67251.5	65944.5	66591.1	67127.7	67114	68255.9	67361.6	69150.2	67719.3	66990.1	67568	65875.7	67705.6	66192.1	66260.9	67664.3	67485.4	65944.5	66728.7	67237.8	66659.9	66591.1	66646.2	66632.4	67265.3
68462.3	68049.5	68998.9	67815.6	67169	68022	68187.1	67581.8	69260.3	67251.5	66976.4	67595.5	66742.5	69026.4	66935.1	66825	69150.2	67485.4	67265.3	67499.2	68531.1	67815.6	66082.1	67361.6	67471.7	68489.8	67499.2	67320.3	68902.6	68242.2	67925.7	67953.2	67196.5	67581.8	68255.9	66123.4	67925.7	68709.9	68132.1	68200.9	66880.1	66316	67072.7	67389.1	68283.4	67788.1	69205.3	70223.4	68517.3	65366.6
67444.2	68599.9	68806.3	69384.1	69741.8	69384.1	67843.2	67595.5	67898.2	68778.7	68352.2	66054.6	65628	68118.3	67045.2	67210.3	67967	67499.2	68008.3	66205.9	66398.5	67169	65600.5	67444.2	67375.4	67347.9	68049.5	67058.9	67815.6	68462.3	67292.8	67389.1	68090.8	67746.9	66343.5	66715	66439.8	68366	65476.7	66838.8	67664.3	67595.5	67196.5	65806.9	67912	66825	67705.6	66398.5	67829.4	67347.9
67967	69521.7	68957.6	67980.7	68104.6	69535.5	68434.8	68668.7	67100.2	67499.2	68489.8	67843.2	67306.6	67114	68765	68159.6	67485.4	69177.7	67444.2	67650.5	68503.6	66866.3	68544.8	68998.9	67292.8	68641.2	67939.5	69301.6	67265.3	69108.9	67953.2	68200.9	68599.9	67003.9	68668.7	66687.4	66591.1	67361.6	65628	67843.2	67457.9	69040.2	67568	66453.6	67815.6	67678.1	69549.2	67843.2	66811.3	68187.1
66756.2	68985.1	69439.1	67760.6	69219	68366	68324.7	68421	67499.2	66068.3	69095.2	67746.9	67856.9	68641.2	67389.1	67375.4	67114	69342.8	69274	68558.6	65944.5	67774.4	67912	68421	68668.7	67513	68145.9	66893.8	65820.7	65600.5	65875.7	68448.5	68599.9	66357.2	66907.6	67774.4	67169	66439.8	67389.1	66357.2	69040.2	68448.5	66893.8	66880.1	67334.1	68242.2	66673.7	66728.7	66604.9	67705.6
68888.8	68228.4	68324.7	67884.4	67347.9	68132.1	70911.3	68393.5	67361.6	67829.4	68297.2	70608.6	68806.3	67870.7	69535.5	67856.9	68668.7	69164	67581.8	66494.8	67526.7	67568	66838.8	66715	67045.2	69425.4	68985.1	67430.4	67925.7	67746.9	67664.3	68049.5	67678.1	67513	65600.5	67045.2	66811.3	67361.6	67416.6	68104.6	66866.3	66494.8	68476.1	67169	65834.4	68531.1	66935.1	68572.4	67237.8	67829.4
69480.4	68544.8	68049.5	70278.4	69507.9	68833.8	69645.5	68077.1	68544.8	68930.1	68558.6	69191.5	67251.5	66976.4	67870.7	67788.1	67389.1	67430.4	66247.2	66302.2	67623	67416.6	67210.3	67554.2	68558.6	70416	68875.1	68187.1	67581.8	67457.9	69177.7	67155.2	68214.6	66866.3	67375.4	66481.1	66040.8	67636.8	67691.8	66219.7	66178.4	67925.7	67182.8	66907.6	66618.7	68902.6	68118.3	67623	69012.6	67925.7
71970.7	68489.8	68311	68709.9	68572.4	68352.2	68503.6	69920.7	68200.9	67994.5	67251.5	67279.1	69164	69370.4	69576.7	68104.6	68723.7	67843.2	68998.9	68008.3	67884.4	66467.3	67884.4	68297.2	69177.7	70237.1	68008.3	68187.1	68737.5	66825	67361.6	70140.8	67169	67003.9	66880.1	67568	67568	66783.8	67155.2	66893.8	66921.3	67623	66921.3	68187.1	67540.5	66054.6	67045.2	67912	67581.8	68049.5
70388.5	68861.3	69535.5	68654.9	68572.4	68352.2	69040.2	68159.6	69067.7	68682.4	69053.9	68998.9	67870.7	68613.6	68132.1	67513	68214.6	66783.8	66990.1	69948.2	69521.7	68228.4	67856.9	66921.3	68654.9	67609.3	67912	68957.6	68627.4	67141.5	65462.9	67719.3	68641.2	68118.3	65655.6	68063.3	67155.2	67939.5	67058.9	67953.2	67595.5	67884.4	67210.3	67609.3	68242.2	66109.6	67347.9	66990.1	67471.7	67623
68283.4	67939.5	68586.1	68751.2	67169	67801.9	67457.9	68765	68957.6	68200.9	67513	69384.1	67870.7	68792.5	67994.5	69549.2	67444.2	67829.4	68503.6	68434.8	68022	68998.9	68476.1	67691.8	66742.5	67457.9	69067.7	67719.3	68283.4	70044.5	69053.9	67719.3	69232.8	68297.2	66302.2	68971.4	68709.9	68682.4	67086.4	68269.7	67361.6	66852.6	68393.5	68627.4	68338.5	69645.5	66811.3	67774.4	67003.9	66288.5
68902.6	71915.7	70416	71379.1	68366	67994.5	67320.3	67843.2	69205.3	68145.9	68641.2	67912	68077.1	68751.2	69329.1	70567.3	69191.5	69563	69164	68035.8	66756.2	67650.5	68090.8	67430.4	68971.4	70127.1	68173.4	66467.3	68090.8	67155.2	68599.9	67568	67017.7	67595.5	68214.6	66701.2	66948.9	68035.8	67017.7	67155.2	68145.9	66976.4	66481.1	66880.1	67169	67705.6	68421	67045.2	68228.4	66192.1
70622.4	68008.3	67801.9	69714.3	68888.8	69164	69411.6	68476.1	68132.1	69769.4	68572.4	68118.3	68517.3	69631.8	69783.1	67182.8	67595.5	68971.4	67719.3	68531.1	69700.6	69122.7	69948.2	69246.5	69535.5	66825	68352.2	68159.6	67609.3	67513	68682.4	68008.3	67540.5	66921.3	69164	69177.7	67155.2	67224	68820	69260.3	69796.9	66274.7	68228.4	67513	67884.4	67540.5	67650.5	68118.3	68132.1	66604.9
69659.3	70250.9	68035.8	69342.8	68366	68765	70883.8	69948.2	69879.4	67568	67788.1	69920.7	68641.2	67939.5	68063.3	68792.5	67856.9	68462.3	69274	67540.5	68049.5	66219.7	66618.7	66453.6	68792.5	66467.3	67554.2	67788.1	69191.5	67801.9	69645.5	66164.6	66040.8	69191.5	70237.1	66054.6	68696.2	67609.3	68627.4	67870.7	68503.6	67746.9	68228.4	67003.9	67554.2	67636.8	68049.5	67499.2	67815.6	69893.2
68586.1	70113.3	69205.3	67884.4	67375.4	69411.6	68090.8	68916.3	69838.1	67953.2	68476.1	68806.3	68517.3	68132.1	68242.2	69618	69879.4	68489.8	68572.4	68104.6	70388.5	68888.8	67912	69673	68985.1	68421	66687.4	68090.8	69040.2	68104.6	67967	67925.7	67760.6	68820	69521.7	67471.7	66205.9	66907.6	66453.6	66467.3	67967	66990.1	67540.5	66013.3	67375.4	69329.1	66522.3	66247.2	68875.1	68613.6
71090.2	69631.8	69466.7	68255.9	68751.2	69315.3	68008.3	68792.5	68833.8	69549.2	68200.9	68242.2	67526.7	69164	67994.5	68283.4	68311	68875.1	67100.2	67347.9	68627.4	69219	69714.3	68063.3	65848.2	68173.4	68957.6	68366	67733.1	68930.1	68448.5	70526.1	68696.2	66646.2	66591.1	67568	67733.1	69067.7	68586.1	68118.3	68090.8	67444.2	67843.2	67320.3	66687.4	67967	68118.3	66329.7	66439.8	67733.1
71282.8	67444.2	69384.1	68861.3	68407.3	67513	66962.6	67664.3	68737.5	69618	68338.5	69177.7	70305.9	69741.8	69631.8	69053.9	67141.5	69287.8	69246.5	68916.3	70938.8	67265.3	67856.9	67815.6	68765	67141.5	69136.5	66962.6	68200.9	68462.3	68737.5	68833.8	68159.6	68489.8	67581.8	67829.4	68132.1	69329.1	66907.6	68022	68503.6	67361.6	67292.8	65999.5	69370.4	65834.4	67361.6	67169	67815.6	68035.8
68957.6	68434.8	67595.5	69342.8	67801.9	68985.1	68586.1	69893.2	69397.9	69342.8	69397.9	70388.5	68888.8	68283.4	67072.7	68173.4	69851.9	68476.1	67182.8	67678.1	67320.3	68875.1	66040.8	66040.8	67306.6	68613.6	68489.8	68145.9	67444.2	69219	69301.6	67994.5	67513	68242.2	67526.7	68531.1	69370.4	67058.9	67045.2	67994.5	68916.3	68324.7	68214.6	66852.6	67540.5	66797.5	68820	69274	68558.6	65999.5
70471	67994.5	68338.5	70182.1	68930.1	68971.4	68228.4	68943.8	67967	68090.8	70292.2	68145.9	68902.6	69040.2	68668.7	69177.7	69246.5	70718.7	68572.4	66742.5	68324.7	66783.8	66412.3	66976.4	67953.2	70182.1	67540.5	68366	68022	67471.7	67375.4	67513	68297.2	67815.6	68613.6	69095.2	66715	68833.8	67141.5	67788.1	66398.5	68008.3	68778.7	66811.3	66990.1	68200.9	69521.7	68682.4	67086.4	68255.9
69631.8	68434.8	69604.3	68187.1	68269.7	70278.4	68544.8	68242.2	68297.2	68393.5	67760.6	68751.2	68943.8	68696.2	67719.3	67471.7	69741.8	68888.8	66536.1	68421	68971.4	68985.1	69480.4	68366	67843.2	69081.4	67086.4	69824.4	67306.6	66811.3	68421	68806.3	68792.5	68324.7	68159.6	67719.3	66687.4	68709.9	67664.3	69095.2	68833.8	67457.9	68888.8	67430.4	67705.6	68118.3	67334.1	67967	67746.9	65628
68407.3	67801.9	69232.8	68283.4	69535.5	67320.3	67568	69232.8	70539.8	68751.2	68792.5	68187.1	69136.5	68008.3	68847.5	69342.8	67733.1	68063.3	67609.3	68324.7	69329.1	67292.8	69879.4	68998.9	68751.2	67017.7	67457.9	67939.5	66659.9	67870.7	66343.5	67017.7	67898.2	68613.6	67444.2	68132.1	66040.8	68517.3	68682.4	68242.2	68847.5	67829.4	67691.8	67402.9	67774.4	67705.6	67664.3	67526.7	67746.9	68778.7
71241.5	69755.6	70305.9	69425.4	68297.2	67595.5	67595.5	68434.8	68104.6	68861.3	69741.8	69686.8	67967	68104.6	69755.6	69838.1	68833.8	68035.8	67031.4	69164	68751.2	68709.9	67801.9	67980.7	68723.7	68421	69260.3	68737.5	68434.8	68696.2	67375.4	69480.4	65972	67100.2	67953.2	67334.1	67746.9	67265.3	67114	68049.5	68338.5	68366	67912	67581.8	68132.1	67540.5	68214.6	68792.5	67664.3	67623
70856.3	69287.8	68035.8	67361.6	68269.7	70333.5	68833.8	68723.7	69219	69274	68875.1	68627.4	68668.7	69452.9	67788.1	68366	69342.8	68421	67939.5	67678.1	68641.2	69975.7	68544.8	67513	67086.4	67801.9	67100.2	67141.5	69728.1	69521.7	66384.8	67609.3	67114	67306.6	67939.5	67678.1	68022	67017.7	67760.6	67746.9	68228.4	68627.4	65476.7	65944.5	67347.9	67650.5	68489.8	68104.6	68696.2	66811.3
65628	69494.2	69934.5	68283.4	68723.7	69893.2	69851.9	69755.6	69962	68723.7	68090.8	67581.8	68104.6	68654.9	70182.1	67499.2	67141.5	67114	68228.4	67664.3	68393.5	67650.5	66948.9	68723.7	68517.3	68393.5	66109.6	69301.6	67485.4	67554.2	68476.1	67774.4	68448.5	69108.9	68352.2	68132.1	67526.7	68613.6	68269.7	67884.4	68324.7	66563.6	66536.1	67636.8	67994.5	66357.2	68517.3	66109.6	67650.5	67320.3
67292.8	69205.3	69274	67568	68311	67801.9	69191.5	68255.9	67912	67760.6	68792.5	68641.2	68531.1	67898.2	68930.1	68902.6	68641.2	66838.8	68902.6	69026.4	68407.3	70443.5	69287.8	68448.5	68421	67554.2	67829.4	68544.8	67595.5	68875.1	69934.5	67788.1	68008.3	68888.8	68311	67691.8	68723.7	67623	68434.8	68476.1	66426	66728.7	68503.6	68751.2	68517.3	69315.3	68448.5	67980.7	67581.8	67843.2
70140.8	68709.9	68035.8	69315.3	67746.9	67925.7	70017	69755.6	67719.3	68531.1	67912	68517.3	68489.8	67636.8	68379.7	69177.7	68820	68173.4	67334.1	67953.2	67361.6	68503.6	66481.1	67444.2	68159.6	67265.3	66783.8	67045.2	67485.4	68379.7	68641.2	67485.4	68448.5	69205.3	67100.2	68737.5	68311	66825	69342.8	68668.7	69095.2	67114	68572.4	67402.9	67361.6	68214.6	69108.9	68008.3	67292.8	66838.8
67746.9	67967	69150.2	68379.7	69150.2	69122.7	69796.9	67402.9	69342.8	67416.6	68049.5	67870.7	69026.4	69549.2	68352.2	67939.5	69769.4	68462.3	68572.4	68558.6	68159.6	69246.5	69906.9	70539.8	67306.6	69012.6	68641.2	67279.1	68558.6	67636.8	67856.9	67967	68063.3	66604.9	66453.6	68572.4	67402.9	69397.9	68902.6	67788.1	67953.2	66233.4	67609.3	68379.7	68847.5	70292.2	67705.6	68654.9	67829.4	67361.6
70471	68943.8	68654.9	69411.6	67237.8	67306.6	67334.1	68145.9	67444.2	68283.4	69741.8	67705.6	69920.7	70003.2	68847.5	68035.8	67801.9	69962	68008.3	69879.4	68214.6	66371	66632.4	68159.6	67499.2	68035.8	68434.8	67980.7	68599.9	69370.4	67856.9	68228.4	68641.2	68985.1	68255.9	67595.5	66907.6	68090.8	67788.1	68668.7	65765.6	67636.8	66467.3	66990.1	68943.8	68462.3	68145.9	67347.9	67155.2	68269.7
68489.8	69920.7	68985.1	68902.6	69026.4	68847.5	68338.5	68476.1	69315.3	68035.8	68875.1	69466.7	68957.6	68902.6	68792.5	68957.6	67953.2	69150.2	67678.1	68269.7	68049.5	67155.2	68847.5	67994.5	68311	69769.4	68173.4	66797.5	69177.7	67760.6	66316	67141.5	67430.4	67691.8	66591.1	68145.9	67416.6	67279.1	66494.8	69095.2	67609.3	67499.2	67925.7	67884.4	66604.9	66549.9	67430.4	68255.9	67182.8	68242.2
65669.3	68985.1	69728.1	70209.6	69659.3	68985.1	67595.5	68902.6	68930.1	67045.2	67224	69439.1	69274	67788.1	68957.6	69480.4	67540.5	69012.6	67733.1	67568	66976.4	68847.5	68434.8	67746.9	68668.7	69356.6	67801.9	69315.3	68159.6	69040.2	69287.8	67003.9	68572.4	66577.4	66178.4	65903.2	67746.9	67499.2	68489.8	68517.3	68737.5	68613.6	68737.5	67086.4	69095.2	69026.4	69164	68682.4	68654.9	68311
68462.3	68696.2	68421	67581.8	66728.7	68737.5	69356.6	68035.8	68544.8	70374.7	69040.2	69205.3	69177.7	68641.2	67169	67361.6	67499.2	69136.5	66329.7	68531.1	68421	65696.8	67237.8	67100.2	68778.7	67774.4	68861.3	69108.9	66604.9	67224	66990.1	66343.5	67292.8	66976.4	66371	68077.1	67554.2	67898.2	67334.1	67347.9	66591.1	68847.5	68751.2	67595.5	67760.6	67182.8	68599.9	67980.7	67705.6	68352.2
70072	69136.5	70058.3	68586.1	69012.6	69810.6	69755.6	68063.3	67733.1	67334.1	68599.9	69122.7	67994.5	68324.7	68448.5	67774.4	69452.9	68214.6	68200.9	68311	67898.2	67650.5	69136.5	68833.8	68283.4	68599.9	68214.6	69673	68641.2	69026.4	68173.4	67636.8	67265.3	67031.4	67705.6	68379.7	69714.3	68654.9	69934.5	67169	67664.3	67967	68765	66866.3	67691.8	69329.1	68916.3	66715	69397.9	68035.8
70498.6	67719.3	69095.2	67636.8	69095.2	68200.9	69673	69851.9	68709.9	67939.5	69384.1	67691.8	68531.1	67636.8	68916.3	68985.1	68255.9	68833.8	70030.8	68723.7	68572.4	68297.2	67196.5	69342.8	68132.1	68503.6	69260.3	67925.7	68118.3	66797.5	66715	66577.4	68531.1	68187.1	67402.9	67870.7	69026.4	68118.3	68159.6	67389.1	67623	69287.8	67925.7	66811.3	67279.1	65476.7	66962.6	68145.9	69507.9	67829.4
68971.4	69246.5	69425.4	68448.5	70361	69893.2	68985.1	67705.6	69439.1	67650.5	68407.3	68599.9	66742.5	69287.8	69439.1	69521.7	68297.2	68531.1	68971.4	66756.2	68517.3	68159.6	68613.6	69067.7	68200.9	68379.7	67636.8	67856.9	67636.8	68077.1	66893.8	68077.1	68558.6	68544.8	68035.8	68008.3	67416.6	67210.3	69576.7	67072.7	67141.5	68242.2	65972	68049.5	67609.3	68283.4	69356.6	68352.2	66494.8	67568
69411.6	69040.2	68820	70044.5	67898.2	69494.2	68668.7	69219	68338.5	67939.5	68366	69287.8	67334.1	69356.6	69122.7	68434.8	67898.2	67774.4	67402.9	68338.5	67939.5	68778.7	67444.2	67045.2	68462.3	67375.4	68833.8	67072.7	67636.8	67898.2	67691.8	68173.4	68393.5	67980.7	67127.7	68187.1	66618.7	67664.3	69673	68654.9	67554.2	68641.2	68090.8	67636.8	68503.6	66549.9	67182.8	65806.9	68462.3	67568
65875.7	69301.6	68833.8	69425.4	68792.5	69838.1	69452.9	68627.4	68104.6	67402.9	68242.2	68366	70484.8	67636.8	70512.3	69287.8	67581.8	67691.8	68187.1	68902.6	69411.6	67416.6	68379.7	68503.6	67279.1	67375.4	67595.5	68132.1	68269.7	67815.6	68022	68682.4	67416.6	67416.6	67127.7	68916.3	68737.5	67017.7	68338.5	66756.2	66659.9	67003.9	66756.2	68572.4	67788.1	67581.8	68132.1	66343.5	68875.1	66742.5
68531.1	69439.1	68875.1	68668.7	68214.6	67114	70017	68888.8	67375.4	69260.3	68820	68118.3	68008.3	68242.2	67416.6	69040.2	67127.7	66990.1	67678.1	68173.4	68971.4	68806.3	68407.3	67320.3	67430.4	67554.2	66990.1	67788.1	67925.7	67182.8	67967	67155.2	66439.8	68242.2	68242.2	68668.7	68049.5	65297.8	68627.4	66728.7	67265.3	67114	69879.4	69452.9	67306.6	67719.3	67856.9	66591.1	67457.9	68393.5
69521.7	67953.2	68682.4	68090.8	67967	68627.4	68709.9	67196.5	68283.4	68407.3	67430.4	67513	68998.9	69012.6	68806.3	67760.6	66893.8	68902.6	69466.7	68008.3	69384.1	68008.3	69232.8	69769.4	69053.9	67361.6	67691.8	66756.2	67994.5	67416.6	67870.7	66921.3	68544.8	67292.8	68737.5	66384.8	67801.9	68751.2	68008.3	67650.5	68352.2	66563.6	69618	67127.7	67980.7	68145.9	66907.6	68943.8	67210.3	68324.7
66247.2	68063.3	69549.2	68806.3	69219	70017	67898.2	68531.1	67416.6	67967	68916.3	68985.1	68613.6	67072.7	68393.5	69164	68200.9	67636.8	67540.5	68077.1	69631.8	66866.3	68613.6	67856.9	67169	66962.6	68599.9	68090.8	67609.3	67526.7	68778.7	66742.5	67210.3	67636.8	67595.5	68022	67471.7	68572.4	68531.1	67691.8	67829.4	66687.4	67939.5	66453.6	67925.7	67251.5	67691.8	68145.9	68173.4	66742.5
67279.1	69370.4	69122.7	68104.6	67045.2	68696.2	68985.1	68572.4	70746.2	69095.2	68778.7	69136.5	67719.3	68379.7	67939.5	66935.1	67760.6	67898.2	69301.6	69108.9	67416.6	68586.1	68641.2	67815.6	68008.3	67320.3	68627.4	69769.4	69012.6	68434.8	68421	68613.6	67017.7	67017.7	68957.6	67980.7	68366	67705.6	67499.2	68366	67595.5	68709.9	68654.9	68792.5	68077.1	67499.2	65972	67279.1	67953.2	68985.1
68709.9	70099.6	69177.7	70333.5	67843.2	68187.1	70099.6	69164	69370.4	68407.3	68806.3	69370.4	68311	67912	68022	67279.1	69150.2	69755.6	68531.1	68434.8	66866.3	69549.2	68709.9	67540.5	67774.4	68531.1	68792.5	68421	68421	68049.5	66962.6	67760.6	68104.6	67279.1	68709.9	68035.8	67967	67760.6	68421	66150.9	67733.1	67939.5	67224	67485.4	67898.2	66893.8	67237.8	67760.6	67801.9	67375.4
71090.2	69728.1	69053.9	68696.2	68751.2	68434.8	67595.5	68572.4	68613.6	68930.1	68613.6	68792.5	68517.3	69053.9	67402.9	69053.9	68063.3	68971.4	67361.6	69659.3	68957.6	67031.4	67994.5	68173.4	66109.6	67678.1	68820	68008.3	67815.6	66013.3	67980.7	69095.2	66866.3	69576.7	67650.5	68888.8	68352.2	67678.1	68916.3	68421	66426	68462.3	67664.3	67774.4	67774.4	68379.7	69480.4	67155.2	69177.7	67650.5
67058.9	67581.8	68696.2	68434.8	68902.6	70250.9	68998.9	68379.7	69507.9	68847.5	68159.6	68090.8	68311	69026.4	69494.2	66412.3	68297.2	68682.4	67898.2	68613.6	66632.4	68489.8	68035.8	67251.5	67127.7	67829.4	69274	67815.6	68421	66384.8	66632.4	67375.4	68558.6	66893.8	68077.1	67953.2	66673.7	66962.6	67141.5	67361.6	67912	68242.2	67114	67279.1	67444.2	68187.1	69232.8	67650.5	67664.3	67444.2
68792.5	70278.4	69604.3	69246.5	69851.9	68462.3	67031.4	68255.9	68104.6	68627.4	69108.9	68421	69411.6	69480.4	69108.9	68503.6	67554.2	67485.4	68709.9	68214.6	70223.4	67939.5	67912	68847.5	67003.9	67636.8	68902.6	67045.2	68723.7	66632.4	66164.6	67457.9	68104.6	67994.5	67169	67691.8	67444.2	67843.2	68489.8	69549.2	68875.1	68517.3	67265.3	70085.8	67017.7	66797.5	67595.5	68421	67430.4	67430.4
67898.2	69356.6	67870.7	68916.3	67485.4	68366	67609.3	67141.5	69287.8	68214.6	68132.1	68187.1	69219	68173.4	68902.6	65848.2	67292.8	70085.8	66935.1	66508.6	67898.2	68077.1	69205.3	66508.6	67444.2	67609.3	66604.9	67017.7	68159.6	67402.9	68421	65875.7	68311	66632.4	66494.8	67636.8	68104.6	66164.6	66921.3	69026.4	67953.2	67402.9	66040.8	66109.6	67402.9	65531.7	66659.9	66880.1	66412.3	66467.3
67994.5	67746.9	68008.3	68255.9	67540.5	67912	67430.4	66302.2	68269.7	66893.8	68820	66274.7	68544.8	68242.2	68448.5	67815.6	66907.6	67182.8	68104.6	66302.2	66068.3	66880.1	68297.2	67898.2	66783.8	66439.8	66687.4	66701.2	66302.2	66522.3	64664.9	68118.3	68407.3	67210.3	68145.9	67375.4	67003.9	65256.6	65614.3	67292.8	67031.4	66549.9	67815.6	66563.6	65490.5	66921.3	67320.3	68173.4	67334.1	67912
67980.7	67609.3	66880.1	67210.3	68008.3	67623	67389.1	66343.5	66371	67953.2	67334.1	66770	68338.5	66976.4	66082.1	65999.5	64720	66288.5	66797.5	66811.3	67967	66880.1	67347.9	68090.8	67609.3	66825	66095.8	66935.1	66398.5	65834.4	67086.4	65889.5	65944.5	65394.2	66288.5	66742.5	66701.2	66233.4	66701.2	65600.5	66604.9	65861.9	65669.3	67306.6	66962.6	67196.5	66659.9	68489.8	67856.9	66233.4
68200.9	67169	67265.3	67678.1	66742.5	66260.9	68269.7	65958.2	67471.7	67678.1	68228.4	66659.9	67251.5	68200.9	67499.2	67595.5	64995.2	65586.8	66880.1	65614.3	67540.5	65201.5	65875.7	65889.5	65146.5	67471.7	66274.7	65476.7	65559.3	65600.5	67306.6	66673.7	66082.1	66288.5	65669.3	66728.7	65270.3	65889.5	66549.9	66013.3	65875.7	67182.8	65861.9	64953.9	66027	65889.5	65187.8	67444.2	66178.4	65421.7
66384.8	65242.8	67499.2	67636.8	66825	66591.1	66838.8	65270.3	65256.6	66825	66935.1	66577.4	64403.5	66205.9	66715	67898.2	66343.5	65724.4	65366.6	65297.8	64995.2	65724.4	64279.7	64940.1	65504.2	64059.6	66591.1	66013.3	66522.3	65655.6	66563.6	65394.2	65614.3	65435.4	66481.1	64747.5	65710.6	64995.2	66013.3	67292.8	66604.9	66040.8	66921.3	65063.9	66811.3	66962.6	66109.6	65421.7	68173.4	67650.5
64596.2	67760.6	66274.7	65545.5	67925.7	65875.7	66990.1	66962.6	66040.8	67237.8	64940.1	66123.4	66398.5	66316	66398.5	64775	67279.1	64953.9	66508.6	67114	66384.8	66797.5	65875.7	65985.8	66082.1	65160.3	68132.1	65339.1	66150.9	64403.5	65600.5	67045.2	65696.8	65848.2	64073.3	64541.1	66797.5	66866.3	65586.8	65531.7	66343.5	65077.7	66260.9	66178.4	66591.1	66302.2	66659.9	65339.1	65820.7	65779.4
66082.1	66536.1	66701.2	67251.5	67513	68379.7	67224	65958.2	65421.7	66219.7	66288.5	65119	66150.9	65724.4	65765.6	65614.3	64431.1	65531.7	65008.9	65242.8	66316	66825	65311.6	67416.6	65861.9	64967.6	65297.8	64458.6	63963.3	64940.1	64885.1	64403.5	66907.6	66522.3	65242.8	66302.2	64898.8	65999.5	65063.9	65339.1	64885.1	63770.6	65531.7	64348.5	65476.7	64623.7	65325.4	65119	65793.1	64087.1
68118.3	66357.2	65958.2	65187.8	66027	67334.1	65985.8	64788.8	65669.3	65077.7	66357.2	66357.2	64761.3	66274.7	66233.4	66109.6	65738.1	64623.7	64527.4	65655.6	64816.3	67031.4	64816.3	63399.2	66027	66907.6	66013.3	65270.3	65352.9	64830.1	64733.7	66137.1	66962.6	65311.6	65738.1	66205.9	66109.6	64362.3	65504.2	64609.9	65435.4	64321	65559.3	65256.6	66357.2	65146.5	64582.4	66329.7	66618.7	64857.6
64609.9	67746.9	67554.2	66316	64417.3	67100.2	65490.5	65917	67623	65311.6	64720	66563.6	66302.2	66178.4	66384.8	65889.5	65848.2	65765.6	65256.6	65476.7	63619.3	64885.1	64775	65187.8	64953.9	65407.9	65256.6	64169.6	65724.4	66838.8	66481.1	65160.3	65696.8	64830.1	64169.6	64802.5	64142.1	63811.9	64499.8	64953.9	63839.4	64486.1	64664.9	63688.1	64183.4	65284.1	64609.9	66288.5	64073.3	65380.4
68352.2	67375.4	66715	66371	65875.7	65394.2	65889.5	64334.7	65008.9	67169	64953.9	65710.6	64802.5	64623.7	65820.7	64334.7	66192.1	65875.7	65132.7	64541.1	65504.2	65394.2	63990.8	64775	65380.4	63660.6	64307.2	65366.6	63481.7	63688.1	64389.8	65119	65779.4	64747.5	64403.5	64073.3	62862.6	63124	63096.5	63220.3	63426.7	64761.3	63247.8	65476.7	66316	66082.1	66013.3	65449.2	65504.2	64885.1
65765.6	64664.9	64706.2	65944.5	64678.7	65449.2	65930.7	64637.4	67788.1	65160.3	65050.2	64816.3	63756.9	64266	63880.7	66150.9	66398.5	65655.6	65559.3	64155.9	64059.6	65284.1	64926.4	63935.7	64761.3	64995.2	63523	64637.4	63977	65339.1	64664.9	64747.5	64802.5	64444.8	64362.3	64197.2	65105.2	64678.7	64816.3	63619.3	63179	64128.4	63426.7	65366.6	64513.6	64623.7	64142.1	64197.2	64541.1	63206.5
67265.3	64197.2	64596.2	65531.7	66508.6	65063.9	64458.6	63880.7	64830.1	65187.8	65545.5	64596.2	64210.9	63000.2	65146.5	64045.8	63990.8	64857.6	64403.5	65793.1	63234.1	65394.2	64073.3	62958.9	62986.4	63578	64871.3	63908.2	64073.3	65091.5	64733.7	63220.3	63371.7	64981.4	65683.1	66219.7	65119	64816.3	63729.4	63027.7	63839.4	63922	63027.7	65861.9	63798.2	64142.1	63165.3	63825.7	65476.7	64664.9
66357.2	64499.8	64967.6	65449.2	65022.7	64004.5	63578	65105.2	64678.7	63729.4	64087.1	65160.3	64926.4	65917	64169.6	63495.5	64912.6	66467.3	65063.9	63330.4	64100.9	63633.1	63784.4	63302.9	65008.9	64087.1	63055.2	64499.8	63715.6	65215.3	65132.7	65352.9	64775	62559.9	63646.8	63536.8	64664.9	63495.5	63770.6	64981.4	63853.2	62683.7	63578	64664.9	64596.2	63908.2	64045.8	64499.8	62793.8	65036.4
64651.2	65958.2	66604.9	64995.2	64238.4	63756.9	63825.7	65119	64513.6	65270.3	64155.9	63536.8	64967.6	63550.5	63206.5	62243.5	64045.8	63192.8	62697.5	64266	64100.9	65008.9	64018.3	63949.5	64279.7	64279.7	64444.8	63674.3	65820.7	64403.5	65765.6	63316.6	63963.3	64266	64321	64912.6	63523	63509.2	64857.6	64775	64128.4	64279.7	64885.1	64885.1	64830.1	63027.7	64059.6	63302.9	62821.3	65806.9
64238.4	65600.5	62972.7	66027	63963.3	64609.9	65710.6	64307.2	64692.5	63509.2	64733.7	63357.9	64376	63853.2	63756.9	64871.3	65284.1	65366.6	64114.6	63880.7	63701.9	64513.6	64142.1	62697.5	64513.6	65325.4	63839.4	63784.4	63922	64128.4	64609.9	64775	63839.4	64843.8	64472.3	63867	64486.1	64568.6	65187.8	63536.8	63743.1	64802.5	63027.7	63811.9	64252.2	64830.1	64788.8	63536.8	63839.4	63729.4
66137.1	65421.7	64197.2	65614.3	64706.2	66288.5	65105.2	64155.9	64940.1	64486.1	64747.5	66137.1	63674.3	63825.7	64692.5	64513.6	63811.9	64733.7	64403.5	64224.7	63371.7	62587.4	66082.1	64293.5	64403.5	63440.4	64788.8	64087.1	65490.5	64376	62931.4	64486.1	64527.4	63302.9	64307.2	65339.1	63357.9	64692.5	66150.9	64568.6	64664.9	64499.8	63853.2	64128.4	65297.8	63454.2	65146.5	64045.8	64554.9	64816.3
66357.2	65573	64733.7	66219.7	65600.5	65325.4	65545.5	64830.1	65215.3	66453.6	64389.8	65105.2	64114.6	66522.3	64637.4	65476.7	65903.2	64362.3	65669.3	63523	64183.4	63688.1	63646.8	66137.1	65559.3	65559.3	66825	65518	64073.3	63867	64169.6	63619.3	63784.4	64059.6	64761.3	64830.1	63963.3	63110.2	64953.9	66591.1	64004.5	65545.5	64967.6	64582.4	65820.7	65187.8	62807.6	64183.4	64623.7	64857.6
65462.9	65366.6	66742.5	68283.4	65229	65573	65917	65710.6	64678.7	62725	65531.7	66040.8	65765.6	65008.9	64266	64499.8	64720	65573	64238.4	64183.4	64238.4	64871.3	65119	63894.5	64967.6	67169	66027	65738.1	65641.8	63440.4	63963.3	66357.2	63165.3	66357.2	65187.8	63412.9	64155.9	64032.1	64775	66040.8	64293.5	63550.5	63770.6	64802.5	65806.9	65297.8	66082.1	66109.6	65889.5	65972
67457.9	65297.8	65999.5	65077.7	64238.4	66604.9	66508.6	66302.2	67114	64981.4	64568.6	65407.9	63825.7	66288.5	63853.2	64073.3	66866.3	64995.2	64761.3	64210.9	64004.5	64169.6	65462.9	64802.5	64664.9	67279.1	65696.8	64472.3	65573	65132.7	64651.2	65710.6	66123.4	65352.9	64321	64706.2	64100.9	64843.8	66563.6	64995.2	65806.9	64554.9	66412.3	65284.1	64197.2	64527.4	63784.4	64857.6	64582.4	64183.4
67389.1	65765.6	67705.6	66604.9	65903.2	66687.4	66178.4	65669.3	66302.2	66536.1	65297.8	64885.1	66921.3	66948.9	65917	64871.3	65449.2	64926.4	64692.5	64706.2	65889.5	64857.6	65325.4	65050.2	65242.8	65146.5	65806.9	65091.5	65256.6	65806.9	67279.1	66536.1	65600.5	65683.1	64444.8	66260.9	65545.5	65490.5	65229	63867	64334.7	67196.5	65421.7	65215.3	64252.2	65421.7	63798.2	63908.2	64403.5	64775
66797.5	66728.7	67224	66233.4	65930.7	64733.7	66880.1	66701.2	66150.9	65311.6	64403.5	65820.7	67526.7	65875.7	65036.4	65545.5	65077.7	66137.1	65793.1	65545.5	65820.7	64926.4	64733.7	66302.2	66852.6	65201.5	65806.9	64279.7	65490.5	64871.3	65848.2	65008.9	66040.8	65229	66577.4	65586.8	65903.2	66384.8	64032.1	65559.3	64568.6	64953.9	65545.5	63853.2	65008.9	62821.3	65861.9	64843.8	65421.7	64830.1
66673.7	67086.4	66123.4	66247.2	67017.7	67210.3	68654.9	66549.9	66494.8	66288.5	66274.7	66770	66481.1	67347.9	66095.8	65586.8	64376	65380.4	64389.8	64224.7	65504.2	66412.3	65889.5	67540.5	65765.6	64940.1	66770	65270.3	65105.2	65545.5	65201.5	64334.7	64733.7	64032.1	65573	65352.9	66123.4	66522.3	66921.3	65077.7	65751.9	66549.9	65806.9	65215.3	64623.7	64898.8	64981.4	64733.7	65421.7	65476.7
66054.6	66880.1	68448.5	65325.4	67058.9	66508.6	67017.7	67664.3	66618.7	65917	68104.6	66783.8	65875.7	65119	67265.3	65325.4	65875.7	68311	66783.8	65641.8	65036.4	66398.5	65187.8	65820.7	66343.5	65944.5	65641.8	65861.9	65696.8	66027	64857.6	64816.3	67114	65435.4	64142.1	65779.4	65889.5	64775	66316	65559.3	64926.4	66453.6	67499.2	64747.5	65119	64953.9	65861.9	66123.4	64926.4	66150.9
67444.2	66260.9	66948.9	67801.9	68173.4	66728.7	66646.2	65861.9	66838.8	70003.2	67155.2	67058.9	66260.9	66935.1	65972	67994.5	64953.9	66137.1	67788.1	65848.2	66178.4	65297.8	66783.8	67127.7	64940.1	66838.8	64816.3	67072.7	64664.9	65779.4	64623.7	65999.5	66095.8	66687.4	64692.5	65999.5	64623.7	65504.2	66770	64348.5	64293.5	65669.3	66357.2	66880.1	65105.2	66040.8	66728.7	65696.8	65339.1	65339.1
67334.1	65834.4	65407.9	66646.2	66288.5	67843.2	67279.1	66219.7	65889.5	66921.3	65889.5	64554.9	67058.9	65573	66577.4	66494.8	64940.1	65806.9	65683.1	66563.6	67141.5	66632.4	66357.2	67815.6	64279.7	66577.4	64981.4	65325.4	66536.1	67623	66398.5	64967.6	66577.4	65655.6	66219.7	66549.9	65366.6	65311.6	64733.7	68145.9	66274.7	64293.5	64637.4	65490.5	65325.4	66494.8	65201.5	67292.8	67664.3	65930.7
64609.9	65435.4	65311.6	67086.4	67499.2	68104.6	66591.1	65696.8	67568	66109.6	67568	67265.3	67182.8	67650.5	66150.9	66398.5	68283.4	67746.9	66481.1	68035.8	66990.1	67127.7	66467.3	67114	66247.2	67224	65848.2	66192.1	65545.5	66164.6	66852.6	67224	65738.1	66412.3	65972	67155.2	65119	66040.8	67182.8	65861.9	67224	66880.1	66316	66219.7	65614.3	66398.5	65518	64926.4	65449.2	65779.4
69026.4	67939.5	67829.4	67320.3	68104.6	68517.3	65903.2	65490.5	66962.6	66260.9	66838.8	66549.9	67856.9	66178.4	67003.9	65903.2	67746.9	66481.1	66742.5	67444.2	66371	66481.1	66233.4	66797.5	66329.7	66068.3	66976.4	65077.7	67320.3	67623	65531.7	64733.7	65105.2	67430.4	66384.8	66260.9	67485.4	66508.6	66715	66907.6	65848.2	66302.2	65724.4	65407.9	65710.6	64541.1	66783.8	67898.2	66027	65531.7
64334.7	67898.2	66219.7	66260.9	66054.6	66907.6	66838.8	68366	67898.2	66893.8	67072.7	65201.5	66082.1	65779.4	65985.8	66247.2	66453.6	66508.6	66054.6	64953.9	66659.9	65889.5	66618.7	66866.3	65270.3	66398.5	65930.7	66618.7	66990.1	66508.6	66852.6	65875.7	65132.7	66976.4	67072.7	66274.7	65449.2	67416.6	68476.1	66192.1	66742.5	66673.7	64706.2	66068.3	66302.2	66453.6	67554.2	65738.1	66453.6	66756.2
65476.7	65889.5	66618.7	68379.7	66935.1	66742.5	69576.7	67430.4	66398.5	66990.1	67485.4	65820.7	66068.3	65930.7	66150.9	67003.9	66659.9	67691.8	66770	67251.5	65655.6	66467.3	66027	67416.6	67334.1	66811.3	66274.7	66618.7	66371	66260.9	68943.8	66343.5	65738.1	67265.3	66453.6	66288.5	67155.2	66054.6	66426	65655.6	66825	66439.8	64953.9	66852.6	66357.2	64816.3	67485.4	67457.9	67801.9	67086.4
67402.9	66715	66756.2	66866.3	68393.5	67169	66948.9	67100.2	64582.4	67375.4	67320.3	68187.1	65917	66205.9	66522.3	64788.8	65352.9	64967.6	66467.3	67265.3	67086.4	66095.8	66274.7	66068.3	65655.6	64926.4	67072.7	65834.4	66082.1	65806.9	67513	67361.6	66935.1	67086.4	65903.2	66838.8	65174	67141.5	66687.4	66549.9	67224	65944.5	64761.3	65311.6	66563.6	66715	68806.3	66426	65958.2	67265.3
65793.1	66880.1	66728.7	66357.2	65944.5	66123.4	67279.1	69274	66508.6	66302.2	68118.3	67471.7	66673.7	67925.7	66632.4	66412.3	67499.2	67072.7	67182.8	65174	67237.8	66439.8	67237.8	66288.5	66728.7	66150.9	66068.3	67912	65820.7	66618.7	67595.5	66783.8	66150.9	66646.2	66481.1	65600.5	64802.5	66604.9	65201.5	67169	67829.4	67058.9	64238.4	68049.5	66866.3	64981.4	66962.6	67086.4	65077.7	65174
67389.1	67829.4	66549.9	67485.4	66178.4	66659.9	68035.8	67430.4	67251.5	68476.1	67265.3	65985.8	65586.8	67884.4	67251.5	66591.1	65985.8	66150.9	66618.7	65573	68132.1	66866.3	67912	65985.8	66756.2	66233.4	67003.9	66811.3	65834.4	65490.5	66412.3	66728.7	66357.2	67045.2	67513	67182.8	64334.7	65655.6	65187.8	66783.8	66838.8	66384.8	66412.3	67292.8	66439.8	66371	66123.4	67072.7	65944.5	65311.6
67953.2	68035.8	69191.5	67499.2	67251.5	68063.3	68063.3	67072.7	67499.2	65944.5	66247.2	67334.1	67251.5	67884.4	66921.3	67182.8	67870.7	67595.5	67361.6	67210.3	67444.2	67581.8	65917	67774.4	67884.4	67746.9	66357.2	65999.5	66990.1	66343.5	67416.6	66838.8	66659.9	64045.8	66219.7	65614.3	65724.4	67141.5	65683.1	66357.2	68324.7	66178.4	67003.9	67815.6	66316	66137.1	67169	67086.4	65889.5	65105.2
69370.4	68668.7	66701.2	68792.5	67430.4	68641.2	67705.6	67554.2	66673.7	65105.2	67402.9	68407.3	67045.2	66990.1	65848.2	68448.5	67733.1	66219.7	66398.5	65751.9	66343.5	67925.7	67499.2	66260.9	67609.3	68159.6	67416.6	66453.6	66316	67306.6	66921.3	68599.9	65958.2	66384.8	67925.7	66522.3	65531.7	64142.1	65999.5	67898.2	66316	66123.4	67182.8	65311.6	66907.6	67169	65820.7	66439.8	66701.2	67554.2
66577.4	68544.8	67196.5	66728.7	68723.7	68255.9	67141.5	67746.9	67169	67664.3	67320.3	67554.2	67829.4	68283.4	65531.7	66522.3	66907.6	68613.6	68035.8	67513	67912	67306.6	67898.2	67568	66783.8	68297.2	66659.9	68255.9	66082.1	66728.7	66921.3	66893.8	67045.2	66825	66770	66192.1	66880.1	67072.7	65394.2	66770	67540.5	66412.3	66233.4	65669.3	67829.4	66371	66274.7	65215.3	66233.4	67320.3
67843.2	69053.9	66109.6	68985.1	67788.1	68613.6	68132.1	66205.9	66990.1	69342.8	66893.8	67444.2	67279.1	67169	67416.6	68022	67719.3	69824.4	67045.2	66604.9	65944.5	67499.2	66646.2	66068.3	66893.8	68503.6	66481.1	65779.4	67609.3	66687.4	67141.5	65738.1	67609.3	66770	67127.7	68338.5	66494.8	66316	68352.2	66880.1	65311.6	65793.1	66618.7	67746.9	67788.1	66701.2	67320.3	67967	66274.7	67334.1
67444.2	68434.8	67994.5	68599.9	67967	69205.3	67829.4	68820	67843.2	67457.9	67361.6	66838.8	68173.4	66343.5	69769.4	65435.4	67251.5	66770	66756.2	66907.6	66715	67361.6	65628	66343.5	67471.7	67485.4	65738.1	66398.5	65435.4	65806.9	65793.1	66948.9	66109.6	68558.6	66494.8	67485.4	66604.9	66935.1	66563.6	67072.7	66371	68022	66811.3	66976.4	66659.9	66701.2	67746.9	66618.7	66109.6	68379.7
68090.8	70017	67444.2	69081.4	68806.3	68544.8	67609.3	67870.7	67554.2	67306.6	67843.2	66756.2	68228.4	66825	67815.6	68228.4	68476.1	67870.7	67939.5	66728.7	66838.8	66412.3	67581.8	68421	67623	67485.4	66604.9	67994.5	68090.8	66205.9	66742.5	66178.4	66825	65875.7	65710.6	65229	65930.7	66563.6	66453.6	66150.9	67265.3	68035.8	67870.7	66453.6	65889.5	67031.4	67210.3	67003.9	66164.6	65903.2
69067.7	68324.7	68751.2	67444.2	67568	67334.1	67925.7	66673.7	67485.4	68090.8	68421	66563.6	67526.7	67196.5	66783.8	67980.7	67609.3	69136.5	66701.2	67829.4	67636.8	68654.9	68875.1	68187.1	67072.7	68957.6	66329.7	66866.3	66219.7	66825	66618.7	66357.2	66880.1	65655.6	67856.9	67169	65105.2	66701.2	67829.4	66742.5	66728.7	67430.4	66137.1	67760.6	66536.1	68971.4	65600.5	65820.7	66260.9	66907.6
66178.4	67416.6	67650.5	66742.5	66563.6	67925.7	68366	67182.8	66494.8	66288.5	67237.8	68379.7	67705.6	66976.4	65531.7	68682.4	67650.5	66907.6	66467.3	67169	67485.4	65339.1	66742.5	66522.3	66591.1	66646.2	66384.8	66659.9	66921.3	68778.7	67595.5	67058.9	67691.8	66522.3	66880.1	65834.4	67705.6	66907.6	66013.3	65394.2	65325.4	66192.1	66371	66137.1	66756.2	66288.5	66260.9	66549.9	68751.2	66811.3
68173.4	67650.5	66838.8	67334.1	68971.4	67884.4	67127.7	67251.5	67114	67182.8	68489.8	67595.5	67375.4	67554.2	68173.4	66371	67072.7	68255.9	67471.7	69108.9	68104.6	66274.7	67292.8	67169	68393.5	65683.1	67017.7	66646.2	66811.3	66659.9	67141.5	67292.8	67334.1	67045.2	65903.2	66013.3	67595.5	67678.1	68613.6	66467.3	68214.6	65779.4	66701.2	66426	67279.1	67182.8	65449.2	66426	66494.8	67251.5
66742.5	67444.2	67224	67251.5	68833.8	67746.9	67967	66797.5	67994.5	67457.9	67017.7	67402.9	68214.6	68434.8	67430.4	68930.1	68228.4	67058.9	67609.3	66591.1	66453.6	67898.2	66563.6	67224	67636.8	67169	66893.8	67127.7	66453.6	66123.4	67471.7	67155.2	66783.8	67114	66893.8	67265.3	66549.9	66316	65903.2	66095.8	67141.5	65655.6	66632.4	66811.3	67664.3	67058.9	68723.7	65999.5	66288.5	67884.4
67279.1	68930.1	67898.2	67719.3	66893.8	70388.5	69164	68434.8	69342.8	67292.8	68613.6	69466.7	68572.4	67265.3	67182.8	67678.1	67912	69356.6	67774.4	67760.6	67581.8	67347.9	67856.9	68531.1	67623	66013.3	67980.7	67251.5	67980.7	67402.9	66467.3	68049.5	67774.4	66384.8	68668.7	68682.4	66563.6	66508.6	66728.7	65683.1	67678.1	66316	67898.2	66825	68228.4	68269.7	67967	67237.8	67141.5	67760.6
65628	67829.4	67031.4	67788.1	69219	67815.6	67636.8	68820	69356.6	67279.1	67540.5	68916.3	67678.1	67719.3	66701.2	67705.6	67760.6	65352.9	68324.7	69260.3	66027	66343.5	68393.5	66907.6	67169	66040.8	66962.6	65985.8	65765.6	69108.9	67058.9	68517.3	68311	66962.6	66082.1	67127.7	66948.9	67746.9	65352.9	66384.8	66329.7	68049.5	67100.2	65861.9	67141.5	68517.3	69040.2	67650.5	66948.9	66701.2
69604.3	69645.5	67774.4	68765	68283.4	67967	69480.4	68407.3	67774.4	67760.6	67746.9	68090.8	69081.4	68654.9	67623	68709.9	66770	66233.4	66646.2	67980.7	66838.8	66494.8	66439.8	67251.5	67347.9	68641.2	69728.1	67898.2	67884.4	66866.3	67568	65848.2	66467.3	68187.1	67595.5	69356.6	67843.2	68971.4	66137.1	66481.1	65917	66591.1	67017.7	68283.4	68035.8	66673.7	66577.4	68145.9	67430.4	68049.5
68627.4	68668.7	68187.1	69012.6	67127.7	70333.5	68503.6	68503.6	70140.8	69164	67719.3	68035.8	67705.6	68544.8	67526.7	67127.7	66481.1	69164	67554.2	68668.7	68035.8	67251.5	68558.6	67609.3	66467.3	66178.4	67045.2	65985.8	66302.2	68421	67045.2	68572.4	67540.5	66563.6	66659.9	67182.8	66027	66852.6	67485.4	66123.4	65201.5	68393.5	66838.8	68187.1	68957.6	68985.1	68379.7	66577.4	67086.4	66701.2
69686.8	67513	68132.1	67155.2	68352.2	67182.8	67375.4	69053.9	67609.3	67402.9	66907.6	67279.1	67801.9	66563.6	68283.4	67155.2	67595.5	67870.7	68255.9	69040.2	67746.9	68531.1	69191.5	68283.4	68132.1	68503.6	67361.6	67485.4	65710.6	67444.2	68861.3	67540.5	67884.4	68434.8	67471.7	67100.2	66109.6	66962.6	67829.4	67623	68366	67127.7	66783.8	67072.7	67788.1	68283.4	68228.4	67210.3	67801.9	68696.2
69893.2	67994.5	68242.2	67898.2	68476.1	69026.4	67334.1	69232.8	66825	67499.2	68586.1	67169	68737.5	67691.8	67953.2	66990.1	67320.3	66880.1	67210.3	68077.1	68654.9	66618.7	66536.1	68338.5	68668.7	67003.9	67361.6	68187.1	67086.4	67237.8	67595.5	67347.9	67925.7	69191.5	67471.7	67595.5	68338.5	68462.3	67485.4	68379.7	67320.3	66150.9	67058.9	67127.7	67114	69411.6	67045.2	68269.7	66137.1	67334.1
[truncated: 5,000 more columns]

## Sheet: Fig 1e
	RuO\-(2)		Li\-(0.07)RuO\-(2)		Li\-(0.29)RuO\-(2)		Li\-(0.39)RuO\-(2)		Li\-(0.52)RuO\-(2)
25	1495.37	25	2262.76	25	2754.98	25	2062.11	25	2870.71
25.0738	1540.9	25.01	2057.84	25.01	2719.75	25.01	1864.74	25.01	3017.98
25.02	1625.53	25.02	2013.73	25.02	2445.52	25.02	1899.18	25.02	2918.2
25.03	1469.27	25.03	2294.76	25.03	2499.29	25.03	1935.1	25.03	2740.7
25.1415	1465.61	25.04	2400.64	25.04	2469.82	25.04	2164.25	25.04	2714.4
25.05	1602.8	25.05	2340.93	25.05	2409.94	25.05	1771.22	25.05	2968.97
25.06	1537.07	25.06	2432.15	25.06	2302.84	25.06	2008.75	25.06	2770.66
25.07	1284.51	25.07	2310.37	25.07	2308.27	25.07	2105.18	25.07	2730.01
25.08	1426.97	25.08	2179.9	25.08	2233.62	25.08	2072.01	25.08	2887.4
25.108	1587.89	25.09	2209.61	25.09	2355.22	25.09	2315.09	25.09	2806.93
25.1	1607.76	25.1	2358.35	25.1	2119.78	25.1	2013.94	25.1	3074.47
25.11	1518.54	25.11	2821.73	25.11	2862.49	25.11	2065.56	25.11	2841.44
25.1189	1662.61	25.12	2303.51	25.12	2791.1	25.12	2279.28	25.12	2647.37
25.13	1590.44	25.13	1932.87	25.13	2610.98	25.13	2023.61	25.13	2785.07
25.14	1634.93	25.14	2548.73	25.14	2754.08	25.14	2073.54	25.14	3002.53
25.2057	1493.91	25.15	2655.09	25.15	2797.29	25.15	2111.41	25.15	3243.23
25.16	1641.5	25.16	2311.47	25.16	3068.47	25.16	2279.14	25.16	3050.66
25.2215	1393.72	25.17	2332.51	25.17	2597.19	25.17	1932.02	25.17	2944.07
25.2023	1543.73	25.18	2423.14	25.18	2576.04	25.18	2425.09	25.18	3115.5
25.1982	1469.01	25.19	2866.27	25.19	2799.9	25.19	1752.86	25.19	3073.92
25.2174	1596.94	25.2	2249.37	25.2	3112.09	25.2	2241.48	25.2	2810.14
25.244	1540.9	25.21	2277.61	25.21	2959.82	25.21	2416.43	25.21	3294.29
25.2365	1502.97	25.22	2288.73	25.22	2951.11	25.22	2358.29	25.22	3022.97
25.2474	1574.87	25.23	2504.91	25.23	2509.89	25.23	2285.83	25.23	3201.57
25.255	1612.79	25.24	2312.15	25.24	2907.61	25.24	2272.77	25.24	2891.95
25.25	1557.71	25.25	2482.95	25.25	2680.54	25.25	2607.61	25.25	2676.76
25.26	1693.29	25.26	2130.87	25.26	2461.44	25.26	2438.9	25.26	3195.23
25.2515	1437.31	25.27	2435.87	25.27	3074.89	25.27	2352.59	25.27	2965.5
25.28	1686.82	25.28	2295.86	25.28	2824	25.28	2459.84	25.28	3060.31
25.29	1593.8	25.29	2677.9	25.29	2910.08	25.29	2268.56	25.29	2777.89
25.3	1650.63	25.3	2717.56	25.3	2873.54	25.3	2158.99	25.3	2770.89
25.3534	1459.38	25.31	2684.42	25.31	2604.79	25.31	2150.34	25.31	2966.02
25.3267	1390.32	25.32	2681.64	25.32	2850.69	25.32	2529.89	25.32	3241.14
25.33	1671.83	25.33	2656.38	25.33	2611.41	25.33	1972.69	25.33	3101.27
25.34	1677.77	25.34	2597.28	25.34	2483.45	25.34	2366.98	25.34	2662.23
25.35	1519.44	25.35	2600.22	25.35	3228.92	25.35	2464.9	25.35	2800.51
25.36	1630.74	25.36	2653.57	25.36	2337.63	25.36	2245.38	25.36	3516.09
25.37	1613.29	25.37	2496.07	25.37	2643.31	25.37	2323.64	25.37	3181.72
25.3759	1590.72	25.38	2351.69	25.38	3094.04	25.38	2103.06	25.38	3476.33
25.3876	1612.79	25.39	2702.79	25.39	2991.62	25.39	2544.62	25.39	3057.26
25.4	1578.93	25.4	2764.81	25.4	2861.51	25.4	2570.48	25.4	3158.3
25.41	1325.36	25.41	2500.55	25.41	2850.51	25.41	2643.33	25.41	3130.54
25.42	1460.46	25.42	2242.76	25.42	3194.89	25.42	2367.66	25.42	3517.8
25.4327	1562.41	25.43	2619.18	25.43	2933.94	25.43	2395.17	25.43	3332.61
25.44	1610.51	25.44	2714.6	25.44	2759.75	25.44	2182.62	25.44	3248.52
25.45	1374.24	25.45	2551.28	25.45	2618.12	25.45	2479.16	25.45	3539.75
25.46	1333.57	25.46	2683.32	25.46	2743.06	25.46	2419.67	25.46	3266.92
25.47	1569.83	25.47	2438.53	25.47	3008.88	25.47	2829.1	25.47	3160.54
25.48	1624.36	25.48	2467.71	25.48	3014.77	25.48	2151.78	25.48	3529.72
25.49	2007.02	25.49	2609.01	25.49	3205.74	25.49	2310.99	25.49	3615.48
25.4552	1459.38	25.5	2728.59	25.5	3159.72	25.5	2722.15	25.5	3485.43
25.51	1479.77	25.51	2459.2	25.51	3076.8	25.51	2524.14	25.51	3463.19
25.52	1599.36	25.52	2811.54	25.52	3526.59	25.52	2589.2	25.52	3688.97
25.53	1635.62	25.53	2870.1	25.53	3392.82	25.53	2219.18	25.53	2848.55
25.54	1420.86	25.54	2642.51	25.54	3303.71	25.54	2711.77	25.54	3718.31
25.55	1168.48	25.55	2770.48	25.55	3122.59	25.55	2511.47	25.55	3072.38
25.56	1426.72	25.56	2802.81	25.56	2864.7	25.56	2573.36	25.56	3684.89
25.57	1301.29	25.57	2659.84	25.57	2836.93	25.57	2514.32	25.57	3893.47
25.58	1707.74	25.58	2934.57	25.58	3302.76	25.58	2598.63	25.58	3496.39
25.59	1689.27	25.59	3139.33	25.59	3407.35	25.59	2849.38	25.59	3517.94
25.6	1599.3	25.6	2796.37	25.6	3029.8	25.6	2596.26	25.6	3664.71
25.61	1388.22	25.61	2975.27	25.61	3282.5	25.61	2662.57	25.61	3831.07
25.62	1538.76	25.62	2674.26	25.62	2864.17	25.62	2791.58	25.62	3276.25
25.63	1707.55	25.63	2557.63	25.63	3465.24	25.63	2843.6	25.63	3699.6
25.64	1277.98	25.64	2734.81	25.64	3318.13	25.64	2713.42	25.64	3514.58
25.65	1394.48	25.65	2987.17	25.65	3170.05	25.65	2803.02	25.65	3869.06
25.66	1147.85	25.66	3007.86	25.66	3739.51	25.66	2804.38	25.66	3887.06
25.67	1487.69	25.67	3120.27	25.67	4053.32	25.67	2852.35	25.67	3798.55
25.68	1281.22	25.68	2846.75	25.68	3088.64	25.68	2766.42	25.68	4070.74
25.69	1529	25.69	2964.9	25.69	3733.58	25.69	2366.3	25.69	3943.89
25.7	1348.82	25.7	3102.01	25.7	3622.38	25.7	2923.89	25.7	3835.67
25.71	1460.77	25.71	3247.99	25.71	3425.35	25.71	3133.27	25.71	4345.67
25.72	1641.07	25.72	3618.21	25.72	3737.53	25.72	3036.99	25.72	3987.16
25.73	1586.57	25.73	3438.47	25.73	3329.53	25.73	3029.3	25.73	4158.91
25.74	1553.59	25.74	2897.06	25.74	3547.78	25.74	2739.37	25.74	4039.82
25.75	1485.93	25.75	3014.59	25.75	3815.38	25.75	2878.65	25.75	4182
25.76	1496.82	25.76	3487.5	25.76	3997.07	25.76	2817.87	25.76	3884.89
25.77	1472	25.77	3171.31	25.77	3993.71	25.77	2967.96	25.77	3887.31
25.78	1531.92	25.78	3251.43	25.78	3844.6	25.78	3477.39	25.78	4478.66
25.79	1302.91	25.79	3649.85	25.79	3499.35	25.79	3331.11	25.79	4299.03
25.8	1491.58	25.8	3416.69	25.8	3687.67	25.8	3338.59	25.8	4508.3
25.81	1687.53	25.81	3544.32	25.81	3689.22	25.81	3443.76	25.81	4412.26
25.82	1801.85	25.82	3515.19	25.82	3893.52	25.82	3130.55	25.82	4253.86
25.83	1541.59	25.83	3268.8	25.83	3989.2	25.83	3185.03	25.83	4565.92
25.84	1703.92	25.84	3882.73	25.84	4077.59	25.84	3107.07	25.84	4857.35
25.85	1499.36	25.85	3644.17	25.85	3920.69	25.85	3022.95	25.85	3844.12
25.86	1804.65	25.86	4005.57	25.86	4064.37	25.86	3480.93	25.86	4673.04
25.87	1500.33	25.87	4152.25	25.87	3991.6	25.87	3490.63	25.87	4393.73
25.88	1653.07	25.88	3705.12	25.88	4307.67	25.88	3285.21	25.88	5126.38
25.89	1492.39	25.89	3413	25.89	3900.01	25.89	3356.56	25.89	4352.24
25.9	1317.46	25.9	3563.34	25.9	4009.78	25.9	3434.83	25.9	5043.05
25.91	1582.27	25.91	3323.42	25.91	3995.96	25.91	3625.21	25.91	5255.33
25.92	1681.96	25.92	3825.89	25.92	4222.66	25.92	3189.54	25.92	4540.68
25.93	1576.49	25.93	3884.81	25.93	4200.27	25.93	3542.49	25.93	4918.36
25.94	1631.32	25.94	3952.99	25.94	4434.09	25.94	3466.05	25.94	5186.58
25.95	1626.66	25.95	3801.93	25.95	4225.68	25.95	3853.69	25.95	5129.9
25.96	1465.03	25.96	3844.32	25.96	4577.7	25.96	3797.12	25.96	4569.15
25.97	1580.81	25.97	4160.24	25.97	4007.79	25.97	3481.54	25.97	5090.02
25.98	1603.27	25.98	4069.82	25.98	4701.78	25.98	3371.97	25.98	4917.69
25.99	1922.37	25.99	4217.47	25.99	4578.31	25.99	3599.95	25.99	5174.22
26	1832.5	26	4221.22	26	4898.84	26	3908.14	26	4765.36
26.01	1700.58	26.01	3988.46	26.01	5004.41	26.01	3909.48	26.01	4978.92
26.02	1561.14	26.02	4252.15	26.02	4772.81	26.02	4087.26	26.02	5364.64
26.03	1659.01	26.03	4406.59	26.03	4792.04	26.03	3896.06	26.03	5095.87
26.04	1496.71	26.04	3900.37	26.04	4223.02	26.04	4069.56	26.04	5169.84
26.05	1547.33	26.05	4136.05	26.05	4912.25	26.05	3567.55	26.05	4810.95
26.06	1941.33	26.06	4029.77	26.06	4879.79	26.06	3457.36	26.06	5289.5
26.07	1839.94	26.07	4159.37	26.07	5141.92	26.07	3946.95	26.07	5586.98
26.08	1521.45	26.08	4839.52	26.08	4814.17	26.08	3797.56	26.08	5496.05
26.09	1643.51	26.09	4354	26.09	4814.4	26.09	4434.41	26.09	5366.25
26.1	1357.13	26.1	4117.81	26.1	5049.07	26.1	4207.13	26.1	5567.18
26.11	1594.98	26.11	4072.68	26.11	4693.81	26.11	4224.32	26.11	4908.2
26.12	1685.95	26.12	4481.31	26.12	5143.05	26.12	3870.25	26.12	5127.25
26.13	1690.14	26.13	4519.84	26.13	5099.32	26.13	4673.78	26.13	5841.37
26.14	1951.25	26.14	4171.93	26.14	4881.84	26.14	4217.47	26.14	5619.35
26.15	1854.25	26.15	4694.84	26.15	5029.84	26.15	4348.33	26.15	5785.84
26.16	2033.31	26.16	4806.42	26.16	5161.32	26.16	4369.16	26.16	4937.67
26.17	1592.35	26.17	4826.77	26.17	5082.39	26.17	4354.07	26.17	5990.59
26.18	1703.24	26.18	5044.85	26.18	4779.71	26.18	4322.6	26.18	5978.09
26.19	2205.72	26.19	5119.49	26.19	4664.82	26.19	4648.32	26.19	5344.76
26.2	2034.78	26.2	5034.14	26.2	4906.04	26.2	4061.77	26.2	5812.68
26.21	2110.68	26.21	4603	26.21	4828.04	26.21	4110.94	26.21	5562.53
26.22	1890.12	26.22	4830.66	26.22	4729.88	26.22	4388.59	26.22	6117.08
26.23	2083.33	26.23	3987.8	26.23	5463.52	26.23	4289.55	26.23	6135.02
26.24	1766.5	26.24	4563.3	26.24	5162.32	26.24	4765.2	26.24	5725.1
26.25	1800.39	26.25	4756.43	26.25	5014.97	26.25	4435.05	26.25	5696.2
26.26	2270.42	26.26	4784.52	26.26	5043.06	26.26	3676.96	26.26	6405.55
26.27	1905.91	26.27	4998.6	26.27	4572	26.27	4356.06	26.27	5948.48
26.28	2110.71	26.28	4790.15	26.28	4886.67	26.28	4129.5	26.28	5906.79
26.29	1968.23	26.29	4699.29	26.29	4948.68	26.29	3924.84	26.29	5783.51
26.3	1720.42	26.3	4547.17	26.3	5255.4	26.3	4194.12	26.3	5508.59
26.31	1981.1	26.31	4746.92	26.31	5459.74	26.31	4740.79	26.31	5929.35
26.32	2318.11	26.32	4541.23	26.32	5244.95	26.32	4409.15	26.32	5778.56
26.33	2381.74	26.33	4293.53	26.33	5142.54	26.33	4455.98	26.33	5512.29
26.34	2080.18	26.34	4498.77	26.34	4861.5	26.34	4994.06	26.34	5629.06
26.35	2181.35	26.35	4372.13	26.35	4793.84	26.35	4695.85	26.35	5748.28
26.36	2167.94	26.36	4820.81	26.36	4871.86	26.36	4382.15	26.36	5697.67
26.37	1927.88	26.37	4470.73	26.37	5095.21	26.37	4987.83	26.37	5905.62
26.38	2231.56	26.38	4636.77	26.38	4534.12	26.38	4700.23	26.38	5643.6
26.39	2116.45	26.39	4446.57	26.39	5259	26.39	4783.43	26.39	5537.02
26.4	2136.29	26.4	4861.13	26.4	4935.22	26.4	4297.29	26.4	6347.45
26.41	2434.8	26.41	5122.93	26.41	5262.4	26.41	4619.24	26.41	6046.35
26.42	2030.33	26.42	4353.35	26.42	4883.78	26.42	4584.12	26.42	6234.87
26.43	2122.39	26.43	4293.88	26.43	5046.04	26.43	4106.08	26.43	5721.71
26.44	2203.25	26.44	4383.88	26.44	5325.6	26.44	3946.64	26.44	5934.54
26.45	2830.91	26.45	4991.4	26.45	4948.35	26.45	4152.78	26.45	5799.36
26.46	2405.47	26.46	4913.16	26.46	5692.43	26.46	4393.01	26.46	5557.03
26.47	2060.83	26.47	4693.25	26.47	4913.04	26.47	4550.9	26.47	5726.3
26.48	2316.66	26.48	4524.85	26.48	4792.41	26.48	4613.35	26.48	6335.28
26.49	2476.5	26.49	4303.1	26.49	4781.56	26.49	4150.72	26.49	5998.4
26.5	2816.57	26.5	4150.42	26.5	4908.51	26.5	4747.52	26.5	5920.45
26.51	2284.7	26.51	4564.21	26.51	5297.57	26.51	4259.66	26.51	5704.96
26.52	2309.41	26.52	4060.24	26.52	5102.24	26.52	3861.58	26.52	5291.11
26.53	2664.81	26.53	4127.02	26.53	4877.38	26.53	4392.27	26.53	6002.01
26.54	2759.18	26.54	4197.2	26.54	5492.98	26.54	4686.28	26.54	5925.27
26.55	2492.01	26.55	4192.62	26.55	4852.89	26.55	3767.17	26.55	5951.43
26.56	2552.71	26.56	4087.32	26.56	4988.76	26.56	4544.24	26.56	5775.93
26.57	2726.77	26.57	4383.08	26.57	4538.15	26.57	4224.65	26.57	5968.7
26.58	2944.37	26.58	4633.24	26.58	4767.48	26.58	4716.9	26.58	6117.07
26.59	2684.66	26.59	3462.73	26.59	4841.65	26.59	4796.99	26.59	5441.2
26.6	2965.96	26.6	4632.36	26.6	5331.32	26.6	4006.16	26.6	5691.23
26.61	3004.45	26.61	4247.11	26.61	5432.31	26.61	4424.45	26.61	5667.75
26.62	2628.8	26.62	4575.24	26.62	4697.75	26.62	4426.2	26.62	6295.39
26.63	3252.18	26.63	4135.37	26.63	4981.33	26.63	4400.66	26.63	6154.4
26.64	3173.63	26.64	4344.61	26.64	5063.27	26.64	4289.29	26.64	6037.95
26.65	2933.25	26.65	3756.47	26.65	4871.78	26.65	5092.45	26.65	6057.96
26.66	3214.11	26.66	4115.62	26.66	4780.32	26.66	4555.5	26.66	6514.86
26.67	2904.31	26.67	4385.56	26.67	5065.49	26.67	4153.78	26.67	6585.12
26.68	3049.46	26.68	4501.92	26.68	4991.81	26.68	4801.58	26.68	6392.7
26.69	3144.35	26.69	4751.11	26.69	5098.66	26.69	5243.24	26.69	5890.31
26.7	3023.3	26.7	4679.99	26.7	4726.07	26.7	4929.72	26.7	6124.41
26.71	3313.55	26.71	4685.08	26.71	4882.04	26.71	5035.75	26.71	6374.92
26.72	3714.26	26.72	4443.31	26.72	5122.84	26.72	4790.89	26.72	6096.5
26.73	3636.21	26.73	4317.21	26.73	5803.51	26.73	4506.97	26.73	6762.83
26.74	3374.64	26.74	4638.14	26.74	4945.79	26.74	4850.51	26.74	6536.77
26.75	3468.64	26.75	4373.26	26.75	4817.16	26.75	4997.81	26.75	6532.82
26.76	3996.93	26.76	4289.58	26.76	5590.91	26.76	5257	26.76	6356.58
26.77	3389.11	26.77	4259.85	26.77	5254.2	26.77	5509.85	26.77	6453.89
26.78	3761.26	26.78	5161.7	26.78	5801.42	26.78	4421.38	26.78	6341.02
26.79	3617.78	26.79	4918.83	26.79	5450.62	26.79	5359.27	26.79	7058.37
26.8	3744.11	26.8	4779.7	26.8	5718.33	26.8	5218.56	26.8	7040.93
26.81	4048.34	26.81	5020.31	26.81	5200.48	26.81	5591.22	26.81	6728.75
26.82	3945.21	26.82	4501.02	26.82	5894.9	26.82	5083.14	26.82	6481.92
26.83	4229.88	26.83	5037.84	26.83	5630.2	26.83	5621.7	26.83	6765.19
26.84	4466.52	26.84	5096.52	26.84	5842.15	26.84	5452.82	26.84	6760.86
26.85	4163.83	26.85	4335.42	26.85	6070.35	26.85	5479.9	26.85	7456.64
26.86	4414.88	26.86	4979.69	26.86	5980.73	26.86	6228.88	26.86	7617.76
26.87	4405.51	26.87	5266.63	26.87	6924.15	26.87	5650.14	26.87	7516.55
26.88	4320.71	26.88	4975.3	26.88	6462.31	26.88	5199.55	26.88	7728.01
26.89	4472.01	26.89	4966.36	26.89	6868.1	26.89	5808.7	26.89	7837.19
26.9	4912.87	26.9	5171	26.9	6757.97	26.9	5891.78	26.9	7717.51
26.91	4612.62	26.91	5076.28	26.91	6845.56	26.91	6161.39	26.91	8742.24
26.92	4989.99	26.92	5225.87	26.92	6837.6	26.92	5691.05	26.92	8481.66
26.93	4874.33	26.93	4844.51	26.93	7151.74	26.93	6221.59	26.93	7955.68
26.94	5206.49	26.94	5922.1	26.94	7044.98	26.94	6533.23	26.94	7625.26
26.95	4952.47	26.95	5879.52	26.95	7526.11	26.95	6733.07	26.95	8813.21
26.96	5204.39	26.96	6084.45	26.96	7037.96	26.96	6753.14	26.96	9891.69
26.97	5343.1	26.97	6229.79	26.97	7485.52	26.97	6981.44	26.97	8706.69
26.98	5301.23	26.98	6020.58	26.98	7481.98	26.98	6596.62	26.98	9760.88
26.99	5753.86	26.99	6081.13	26.99	7899.19	26.99	7191.04	26.99	9739.98
27	6088.76	27	6784	27	7976.4	27	7562.22	27	9748.24
27.01	5820.95	27.01	7269.03	27.01	7946.46	27.01	7305.78	27.01	10197
27.02	6518.75	27.02	6558.82	27.02	8432.45	27.02	7810.3	27.02	10400.8
27.03	6606.14	27.03	6421.53	27.03	9261.39	27.03	7914.37	27.03	10755
27.04	6107.93	27.04	7355.3	27.04	9149	27.04	7590.88	27.04	10495.3
27.05	6304.1	27.05	6528.65	27.05	8773.1	27.05	8253.44	27.05	11624.7
27.06	6632.29	27.06	7616.92	27.06	9446.36	27.06	9003.86	27.06	11091.7
27.07	7016.19	27.07	7978.96	27.07	9991.63	27.07	8029.5	27.07	11657.1
27.08	7398.17	27.08	7483.08	27.08	9533.16	27.08	8863.27	27.08	11791.2
27.09	7164.76	27.09	7497.18	27.09	9912.37	27.09	9709.59	27.09	12466.4
27.1	7653.98	27.1	7683.65	27.1	10306.3	27.1	9426.21	27.1	12525.1
27.11	7862.92	27.11	8721.6	27.11	10347.8	27.11	9432.55	27.11	13008.5
27.12	8114.1	27.12	8959.88	27.12	11622.6	27.12	10027.7	27.12	14274.7
27.13	8621.01	27.13	9023.17	27.13	12396.6	27.13	9950.61	27.13	13666.3
27.14	8378.37	27.14	9285.64	27.14	11727.7	27.14	10597.3	27.14	14258.8
27.15	8699.87	27.15	9548.2	27.15	12811.3	27.15	10474.7	27.15	15605.6
27.16	9556.05	27.16	9811.13	27.16	13060.5	27.16	10957.6	27.16	15245.7
27.17	10503.4	27.17	10407.1	27.17	12511.7	27.17	11703.9	27.17	15082
27.18	10108.4	27.18	10715.6	27.18	13769.2	27.18	11480.9	27.18	15469.9
27.19	11050.9	27.19	11246.4	27.19	13901.2	27.19	12744.8	27.19	16540.2
27.2	10443.6	27.2	10959.3	27.2	14020.9	27.2	12413.5	27.2	16430.9
27.21	10653.4	27.21	11167.4	27.21	14633.9	27.21	12991.4	27.21	17755.8
27.22	12182.8	27.22	11875.4	27.22	15064.5	27.22	13306.3	27.22	17883.4
27.23	12369.5	27.23	12249.6	27.23	15741.3	27.23	14209.2	27.23	18521.7
27.24	12079.4	27.24	12339.6	27.24	16006.7	27.24	14193.5	27.24	17733.6
27.25	13182.9	27.25	13373.8	27.25	16242.6	27.25	14687.8	27.25	19237
27.26	13835.9	27.26	14146.4	27.26	17455.3	27.26	14616.2	27.26	19497
27.27	14426.1	27.27	14175.6	27.27	17313.9	27.27	15285.6	27.27	20177.4
27.28	15016.5	27.28	14917.8	27.28	18080.7	27.28	15413.8	27.28	20043
27.29	15816.4	27.29	15414.4	27.29	18373.4	27.29	16845.6	27.29	21058
27.3	15625.9	27.3	15511.9	27.3	19240.8	27.3	16462.6	27.3	20489.4
27.31	16051.3	27.31	15668.9	27.31	20107.7	27.31	17785.1	27.31	21246.8
27.32	17349.4	27.32	16753.1	27.32	19823.7	27.32	17536.3	27.32	22428.1
27.33	18887.7	27.33	17198.7	27.33	20543.9	27.33	17593.8	27.33	23099.2
27.34	20499.5	27.34	17374.8	27.34	22813.4	27.34	18074.2	27.34	23154.3
27.35	21094.9	27.35	17899.6	27.35	21405.1	27.35	19060.9	27.35	24145.4
27.36	20743.3	27.36	17713.5	27.36	22272.8	27.36	19060.9	27.36	24133.2
27.37	21025.3	27.37	19499.4	27.37	22306.8	27.37	18654.5	27.37	24938.7
27.38	20807.3	27.38	19895.3	27.38	23111.3	27.38	19816.8	27.38	23548.7
27.39	22276.6	27.39	19922	27.39	23913.2	27.39	21041.2	27.39	26866.3
27.4	23700.6	27.4	21327.7	27.4	24424.3	27.4	20956.7	27.4	26647.3
27.41	24118.1	27.41	21312.4	27.41	25040.4	27.41	22537	27.41	26541.3
27.42	25941.3	27.42	22210.3	27.42	26120.5	27.42	23075.4	27.42	26975.8
27.43	25937.1	27.43	23640.5	27.43	26543.4	27.43	22200.4	27.43	28477.7
27.44	26339.2	27.44	24422.8	27.44	27143.5	27.44	23756.5	27.44	28772.5
27.45	28392.6	27.45	25096.8	27.45	27667.4	27.45	24515.6	27.45	29951.5
27.46	27689.6	27.46	25543	27.46	29531.1	27.46	25276.7	27.46	28601.1
27.47	28436.6	27.47	26007.6	27.47	29729.5	27.47	25465.5	27.47	29770.5
27.48	31020.1	27.48	26314.9	27.48	29861.8	27.48	26455.1	27.48	32798.8
27.49	31724.9	27.49	27634.3	27.49	30953	27.49	26761.9	27.49	33543.2
27.5	34127.6	27.5	27794.9	27.5	31060.8	27.5	27875.2	27.5	34231.5
27.51	33375.5	27.51	27519.5	27.51	31854.3	27.51	27273.4	27.51	35608.8
27.52	33774.7	27.52	28612.1	27.52	32799.6	27.52	28326	27.52	35654.6
27.53	34710	27.53	30821.5	27.53	34810.6	27.53	29387.6	27.53	36212.9
27.54	37023.8	27.54	32103.4	27.54	34804.9	27.54	29060.8	27.54	36182.6
27.55	37521.4	27.55	33476.1	27.55	36044.9	27.55	31002.6	27.55	38262.4
27.56	39833.2	27.56	33462.2	27.56	37830.9	27.56	32048.5	27.56	39925.1
27.57	40769	27.57	33832.1	27.57	37586.8	27.57	32984.4	27.57	40964.3
27.58	39367.4	27.58	33688.3	27.58	39129.1	27.58	32532.3	27.58	41966
27.59	43088.6	27.59	35958.9	27.59	40745.7	27.59	33946.8	27.59	44145.7
27.6	43302.3	27.6	38089.6	27.6	40889.4	27.6	35147.3	27.6	45932.3
27.61	46469.8	27.61	39145.9	27.61	45219.7	27.61	36879.4	27.61	47128.1
27.62	48063.2	27.62	39324.6	27.62	45809.6	27.62	37080.5	27.62	48596.9
27.63	48383.2	27.63	40263	27.63	47161.7	27.63	38977.4	27.63	50066.1
27.64	49979.5	27.64	41992.5	27.64	48544.2	27.64	40657.4	27.64	51989.9
27.65	52236.3	27.65	43402.8	27.65	50408	27.65	42698.1	27.65	54207.1
27.66	53439.9	27.66	45692.3	27.66	51168	27.66	43676.1	27.66	55645.9
27.67	55428.1	27.67	46225.4	27.67	54681.5	27.67	44726.7	27.67	56285.5
27.68	56628.9	27.68	48762.8	27.68	55948.3	27.68	46992	27.68	58883.6
27.69	59493	27.69	49250.8	27.69	57920.5	27.69	47316.6	27.69	61933.3
27.7	61015.8	27.7	51461.6	27.7	59629.6	27.7	47461.8	27.7	64745.5
27.71	64685.1	27.71	53958.1	27.71	61594.2	27.71	49371.6	27.71	64560.4
27.72	65697	27.72	55959.2	27.72	63328.9	27.72	51672	27.72	68193.6
27.73	67473.2	27.73	57208.1	27.73	66342.4	27.73	53214	27.73	69535.3
27.74	70077.2	27.74	58966.3	27.74	68343.2	27.74	54719.9	27.74	73670.1
27.75	75722.1	27.75	59645.7	27.75	71681.2	27.75	56792.4	27.75	75209.3
27.76	77627.4	27.76	62918.4	27.76	72469.8	27.76	57560.5	27.76	74249.2
27.77	80062.5	27.77	64907.5	27.77	75117.5	27.77	59314.6	27.77	78812.9
27.78	83169.3	27.78	66576.8	27.78	77678.5	27.78	61584	27.78	80579.7
27.79	84774.5	27.79	68561.4	27.79	79627.5	27.79	60869.4	27.79	82523.6
27.8	87068.8	27.8	71039.2	27.8	80739.9	27.8	65124.4	27.8	84694.9
27.81	90888.2	27.81	72797.5	27.81	83182.8	27.81	66542.9	27.81	87642.3
27.82	95767.6	27.82	77265.6	27.82	85982.5	27.82	69531.9	27.82	92387.7
27.83	97276.1	27.83	77869.8	27.83	89454.9	27.83	70979.5	27.83	91655.3
27.84	100216	27.84	79301.2	27.84	90773.7	27.84	72735.2	27.84	94851.4
27.85	105162	27.85	80937.7	27.85	91600.1	27.85	76304.2	27.85	97844.2
27.86	111908	27.86	84077	27.86	92839.4	27.86	75872.9	27.86	98821.2
27.87	113430	27.87	85466.6	27.87	94853	27.87	76574.9	27.87	98674.9
27.88	114377	27.88	87223.8	27.88	96190.1	27.88	79187.6	27.88	96993.4
27.89	120352	27.89	88603.6	27.89	97964.8	27.89	79867.7	27.89	101359
27.9	121876	27.9	89911.6	27.9	97732.2	27.9	79752.4	27.9	99940.6
27.91	126598	27.91	91971.4	27.91	100757	27.91	81600.4	27.91	102087
27.92	127848	27.92	94947.8	27.92	97720.9	27.92	81384.1	27.92	102202
27.93	132201	27.93	94921.8	27.93	97772.7	27.93	82457.3	27.93	104403
27.94	133130	27.94	96337.8	27.94	100717	27.94	82581.9	27.94	102951
27.95	136327	27.95	97829.5	27.95	99672.7	27.95	83041.7	27.95	104249
27.96	136320	27.96	97091.1	27.96	100492	27.96	84008	27.96	105356
27.97	137445	27.97	97376.5	27.97	100297	27.97	85354.4	27.97	102730
27.98	137006	27.98	98308.6	27.98	96675.4	27.98	86434	27.98	101057
27.99	141649	27.99	96681.6	27.99	100038	27.99	87750.2	27.99	102583
28	141671	28	98215.4	28	98292.8	28	81940.6	28	99091.4
28.01	143598	28.01	99311.5	28.01	95804.3	28.01	84231.6	28.01	94969.1
28.02	138886	28.02	99226.3	28.02	96067	28.02	82688.1	28.02	95583.7
28.03	138741	28.03	96494.7	28.03	93809.4	28.03	83301.4	28.03	92998.6
28.04	134718	28.04	94547.4	28.04	92080.5	28.04	80352.8	28.04	89524
28.05	130892	28.05	94206.4	28.05	88458.9	28.05	78511.7	28.05	90146.3
28.06	128790	28.06	90961.2	28.06	84920.1	28.06	79507.3	28.06	87595.7
28.07	122985	28.07	88032	28.07	81697.6	28.07	77314.1	28.07	81411.8
28.08	118867	28.08	87937.5	28.08	78813.3	28.08	76625.1	28.08	79167.4
28.09	113723	28.09	81428.4	28.09	74907.4	28.09	72844.9	28.09	76095.5
28.1	108020	28.1	78312.3	28.1	72018.8	28.1	70929.3	28.1	72494.3
28.11	100320	28.11	74798.7	28.11	68612.4	28.11	66175.3	28.11	69481
28.12	94023.3	28.12	70238.4	28.12	65612	28.12	64063.4	28.12	66395.7
28.13	88940.6	28.13	67533.5	28.13	61671.8	28.13	62404.6	28.13	62286.7
28.14	83302	28.14	63274.1	28.14	56782.2	28.14	56994.7	28.14	59708
28.15	75234.8	28.15	59050.3	28.15	53143.6	28.15	53319.4	28.15	56061.9
28.16	69265	28.16	54380.9	28.16	51822.7	28.16	48973.5	28.16	52462.5
28.17	64638.1	28.17	50931.2	28.17	48131.5	28.17	48885.6	28.17	49826.7
28.18	58879.8	28.18	46539.1	28.18	44707.5	28.18	44824	28.18	46246.4
28.19	53005.2	28.19	43729.7	28.19	41316.4	28.19	42101.2	28.19	41689
28.2	48512.5	28.2	41873.5	28.2	38553	28.2	38703.2	28.2	40200.3
28.21	45961.7	28.21	38736.6	28.21	35513.5	28.21	35528.2	28.21	39160.3
28.22	41120.6	28.22	34429.6	28.22	32567.2	28.22	33500.1	28.22	36430.1
28.23	38084.4	28.23	33182.3	28.23	31344.5	28.23	30839.3	28.23	33488.4
28.24	34851.5	28.24	29739	28.24	29537.1	28.24	29693.1	28.24	31537.1
28.25	32374.3	28.25	28050.1	28.25	26762.3	28.25	26529.9	28.25	29284.1
28.26	29271.7	28.26	26033.8	28.26	24742.3	28.26	26214.2	28.26	27979.4
28.27	27336.3	28.27	24755.8	28.27	24152.2	28.27	24062.8	28.27	27172.1
28.28	25610.8	28.28	22335.1	28.28	22638.3	28.28	23214.8	28.28	25449.3
28.29	25666.3	28.29	20914	28.29	20741	28.29	19699.6	28.29	23960.4
28.3	23214.5	28.3	20141.9	28.3	19466	28.3	18866.7	28.3	22841.8
28.31	20860	28.31	18274.3	28.31	18541.1	28.31	18716.4	28.31	21920.3
28.32	20318.7	28.32	18149.1	28.32	17182.3	28.32	18152.6	28.32	20016.5
28.33	18766.2	28.33	16975.6	28.33	17555.8	28.33	17198	28.33	19372.8
28.34	17119.7	28.34	16235.7	28.34	16243	28.34	16080.2	28.34	17715.6
28.35	16843.6	28.35	14958.1	28.35	15484.1	28.35	14784.9	28.35	16613.1
28.36	16051.1	28.36	14766.6	28.36	14694.5	28.36	14708.9	28.36	16936.7
28.37	15248.7	28.37	14251.8	28.37	14185.7	28.37	14178.8	28.37	16431
28.38	14989.1	28.38	13432.5	28.38	13407.9	28.38	13296.5	28.38	15370.2
28.39	13736.6	28.39	12866.1	28.39	13780	28.39	12286.8	28.39	15063.1
28.4	13397.3	28.4	11518.7	28.4	12590.4	28.4	11600.5	28.4	14788.7
28.41	12952.9	28.41	11336.9	28.41	12406	28.41	11603.9	28.41	13747.3
28.42	13136.3	28.42	11583.2	28.42	11523.7	28.42	11485.3	28.42	13283
28.43	12329.7	28.43	10844.8	28.43	11209	28.43	10689.5	28.43	13855.6
28.44	10923.7	28.44	9742.08	28.44	11286.6	28.44	10761.4	28.44	12760.5
28.45	10929.2	28.45	9151.47	28.45	10540.2	28.45	9341.78	28.45	12144.1
28.46	11010.5	28.46	9468.23	28.46	10480.2	28.46	9516.42	28.46	11873.6
28.47	9588.94	28.47	8981.3	28.47	10496.3	28.47	8713.39	28.47	11059.1
28.48	9427.16	28.48	8777.55	28.48	9761.08	28.48	8295.44	28.48	10762.3
28.49	9313.31	28.49	8455.54	28.49	9744.58	28.49	8074.88	28.49	11070.9
28.5	8633.85	28.5	8992.2	28.5	9428.46	28.5	8402.9	28.5	10074.4
28.51	9003.87	28.51	8487.47	28.51	8874.62	28.51	8083.73	28.51	10892.3
28.52	8680.77	28.52	7844.02	28.52	8148.3	28.52	7722.09	28.52	10304.2
28.53	8796.93	28.53	7290.63	28.53	8304.58	28.53	7306.6	28.53	9243.17
28.54	7582.8	28.54	7413.46	28.54	7693.22	28.54	7294.01	28.54	9368.68
28.55	7940.77	28.55	6874.44	28.55	7996.83	28.55	7396.23	28.55	9449.8
28.56	7917.6	28.56	6512	28.56	7029.84	28.56	7004.87	28.56	8792.4
28.57	8177.17	28.57	6982.86	28.57	7620.33	28.57	6705.88	28.57	8093.08
28.58	7507.64	28.58	7049.94	28.58	7602.49	28.58	6761.32	28.58	8550.16
28.59	7632.08	28.59	6757.79	28.59	7168.33	28.59	6287.26	28.59	8804.08
28.6	7279.55	28.6	6279.51	28.6	7260.13	28.6	7127.97	28.6	8347.31
28.61	6874.97	28.61	6329.3	28.61	6353.63	28.61	6420.18	28.61	8354.7
28.62	6068.24	28.62	6324.32	28.62	6398.94	28.62	6000.34	28.62	8218.74
28.63	6595.3	28.63	5628.94	28.63	6077.08	28.63	5525.73	28.63	7657.69
28.64	6598.01	28.64	6046.36	28.64	6400.03	28.64	5680.42	28.64	7908.87
28.65	5931.31	28.65	5641.93	28.65	6109.18	28.65	5511.42	28.65	7456.47
28.66	6189.97	28.66	5364.01	28.66	6277.81	28.66	5794.27	28.66	6780.28
28.67	5724.57	28.67	5203.26	28.67	5821.35	28.67	5458.38	28.67	7188.07
28.68	5890.29	28.68	5734.97	28.68	5775.88	28.68	6029.36	28.68	7322.4
28.69	6011.31	28.69	5435.16	28.69	6489.83	28.69	5264.3	28.69	6798.06
28.7	5308.07	28.7	5501.68	28.7	6213.39	28.7	5148.41	28.7	7339.99
28.71	5025.9	28.71	5389.07	28.71	5367.71	28.71	4929.15	28.71	6531.32
28.72	5523.06	28.72	4948.9	28.72	5675.87	28.72	4530.01	28.72	5774.02
28.73	5246.37	28.73	4947.67	28.73	5129.5	28.73	4910.5	28.73	6475.75
28.74	5311.16	28.74	4816.73	28.74	5688.43	28.74	5027.82	28.74	6214.09
28.75	4888.81	28.75	4786.14	28.75	5647.45	28.75	4700.9	28.75	6238.54
28.76	4662.42	28.76	5258.38	28.76	5349.73	28.76	5126.42	28.76	5993.91
28.77	4765.32	28.77	4698.07	28.77	4983.05	28.77	4615.67	28.77	6171.77
28.78	4071.87	28.78	4617.02	28.78	5234.09	28.78	4573.07	28.78	6044.23
28.79	4545.07	28.79	4235	28.79	5218.17	28.79	4463.48	28.79	5747.53
28.8	4547.04	28.8	4331.3	28.8	5040.01	28.8	4175.68	28.8	5820.72
28.81	4831.72	28.81	4008.39	28.81	4946.47	28.81	4098.09	28.81	5402.82
28.82	4154.81	28.82	4781.46	28.82	4949.55	28.82	4611.04	28.82	5862.41
28.83	4068.01	28.83	4118.02	28.83	4674.6	28.83	4043.24	28.83	5898.87
28.84	3919.13	28.84	4171.21	28.84	4543.01	28.84	4037.26	28.84	5118.6
28.85	4403.62	28.85	3816.28	28.85	4393.07	28.85	4230.5	28.85	5451.47
28.86	4123.35	28.86	3939.71	28.86	4414.32	28.86	3801.01	28.86	5486.27
28.87	3704.89	28.87	3377.67	28.87	4773.97	28.87	3962.9	28.87	5231.03
28.88	3863.85	28.88	3979.15	28.88	3790.13	28.88	4059.88	28.88	5867.5
28.89	3467.01	28.89	3942.26	28.89	4114.56	28.89	3767.12	28.89	5479.7
28.9	3542.36	28.9	3672.02	28.9	4420.61	28.9	3524.54	28.9	5352.6
28.91	3648.67	28.91	3665.3	28.91	3725.11	28.91	3711.1	28.91	4775.95
28.92	3533.98	28.92	3783.67	28.92	4403.35	28.92	3850.03	28.92	5213.2
28.93	3568.42	28.93	3782.81	28.93	4403.82	28.93	3696.08	28.93	4725.37
28.94	3818.39	28.94	3584.96	28.94	4317.37	28.94	3445.05	28.94	5142.65
28.95	3648.2	28.95	3642.98	28.95	4218.72	28.95	3904.15	28.95	4953.5
28.96	3367.65	28.96	3461.24	28.96	4432.63	28.96	3374.67	28.96	4540.86
28.97	3466.6	28.97	3496.46	28.97	4199.6	28.97	3773.47	28.97	5259.13
28.98	3660.91	28.98	3383.48	28.98	3672.56	28.98	3222.32	28.98	4932.66
28.99	3181.01	28.99	3209.85	28.99	3812.19	28.99	3661.95	28.99	4455.11
29	3017.13	29	3107.49	29	3816.39	29	3315.74	29	4596.34
29.01	3137.67	29.01	3135.37	29.01	3806.11	29.01	3551.4	29.01	4629.86
29.02	3132.77	29.02	3055.79	29.02	3929.87	29.02	3402.51	29.02	4405.24
29.03	2814.83	29.03	2650.34	29.03	3599.6	29.03	3339.27	29.03	4312.5
29.04	3091.63	29.04	3262.19	29.04	3645.99	29.04	3405.36	29.04	4147.44
29.05	2654.77	29.05	3320.13	29.05	4031.23	29.05	3301.03	29.05	4449.74
29.06	3149.69	29.06	3226.44	29.06	3615.29	29.06	3491.56	29.06	4488.75
29.07	3048.04	29.07	3305.7	29.07	4205.89	29.07	3253.77	29.07	4299.74
29.08	2940.55	29.08	3159.27	29.08	3798.46	29.08	3168.32	29.08	4713.99
29.09	3105.21	29.09	3149.86	29.09	3609.49	29.09	3087.87	29.09	4593.4
29.1	2818.34	29.1	3343.37	29.1	3734.7	29.1	3075.47	29.1	4293.52
29.11	2557.51	29.11	3257.32	29.11	3634.2	29.11	3193.85	29.11	4319.81
29.12	2621.02	29.12	3088.94	29.12	3559.04	29.12	3031.55	29.12	4056.01
29.13	3018.5	29.13	2517.97	29.13	3319.17	29.13	3181.84	29.13	4342.86
29.14	3345.85	29.14	2618.81	29.14	3320.98	29.14	2973.49	29.14	4470.44
29.15	3425.94	29.15	3136.36	29.15	3567.4	29.15	2835.55	29.15	4165.71
29.16	2830.3	29.16	3020.23	29.16	3656.01	29.16	2902.6	29.16	4384.4
29.17	2765.01	29.17	3015.43	29.17	3508.38	29.17	2873.61	29.17	4487.49
29.18	2779.94	29.18	3056.9	29.18	3029.41	29.18	2897.71	29.18	4491.09
29.19	2757.49	29.19	2730.13	29.19	3452.67	29.19	2867.97	29.19	4028.82
29.2	2592.68	29.2	3032.56	29.2	3174.36	29.2	3086.07	29.2	3726.37
29.21	2531.02	29.21	3056.96	29.21	2941.19	29.21	2789.69	29.21	4215.79
29.22	2394.7	29.22	2633.23	29.22	3258.13	29.22	2910.05	29.22	4090.91
29.23	2917.89	29.23	2399.4	29.23	3089.04	29.23	2470.69	29.23	4389.65
29.24	2419.67	29.24	2545.29	29.24	3023.65	29.24	2976.33	29.24	3845.95
29.25	2364.98	29.25	2893.57	29.25	3591.52	29.25	3100.74	29.25	4259.38
29.26	2346.72	29.26	2656.54	29.26	3201.41	29.26	3167.38	29.26	4145.55
29.27	2300.23	29.27	2626.73	29.27	3146.26	29.27	2496.74	29.27	3767.29
29.28	2345.86	29.28	2467.65	29.28	3111.58	29.28	2754.22	29.28	4015.25
29.29	2720.13	29.29	2656.19	29.29	3214.87	29.29	2616.59	29.29	4216.57
29.3	2276.9	29.3	2575.26	29.3	3305.86	29.3	2822.63	29.3	3560.7
29.31	2300.06	29.31	2642.21	29.31	3141.96	29.31	2538.68	29.31	4355.43
29.32	2355.63	29.32	2330.94	29.32	3016.12	29.32	2246.26	29.32	4069.14
29.33	2360.56	29.33	2515.94	29.33	3046.69	29.33	2460.45	29.33	3583.49
29.34	2614.79	29.34	2519.32	29.34	3311.12	29.34	2387.7	29.34	3899.01
29.35	2224.37	29.35	2729.88	29.35	2830.55	29.35	2892.1	29.35	4313.42
29.36	2568.8	29.36	2598.49	29.36	2885	29.36	2620.54	29.36	3661.56
29.37	2020.56	29.37	2445.79	29.37	3141.59	29.37	2580.66	29.37	3903.51
29.38	2429.96	29.38	2487.37	29.38	3378.05	29.38	2659.32	29.38	3959.08
29.39	2327.72	29.39	2411.59	29.39	3018.32	29.39	2484.1	29.39	3946.39
29.4	2239.4	29.4	2499.39	29.4	3077.55	29.4	2437.46	29.4	4166.82
29.41	2300.89	29.41	2513.31	29.41	3329.7	29.41	2359.56	29.41	3709.31
29.42	2052.87	29.42	2805.35	29.42	3085.47	29.42	2681.29	29.42	3583.59
29.43	2285.61	29.43	2997.58	29.43	3062.71	29.43	2701.55	29.43	3675.41
29.44	2340.84	29.44	2678.28	29.44	3065.89	29.44	2613.78	29.44	3730.22
29.45	1986.92	29.45	2281.62	29.45	3062.45	29.45	2463.83	29.45	3620.57
29.46	2239.02	29.46	2458.28	29.46	2790.85	29.46	2595.2	29.46	3918.48
29.47	2207.42	29.47	2390.54	29.47	3069.78	29.47	2674.25	29.47	3717.45
29.48	1817.47	29.48	2110.68	29.48	3466.55	29.48	2421.98	29.48	3944.89
29.49	1910.34	29.49	2342.96	29.49	3037.8	29.49	2464.69	29.49	3902.16
29.5	2125.45	29.5	2560.61	29.5	2856.25	29.5	2427.98	29.5	3942.9
29.51	2067.59	29.51	2508.69	29.51	2926.94	29.51	2636.58	29.51	3714.13
29.52	1939.91	29.52	2651.23	29.52	2575.16	29.52	2484.05	29.52	3645.7
29.53	2011.15	29.53	2427.05	29.53	3071.01	29.53	2296.92	29.53	3530.17
29.54	2171.68	29.54	2411.7	29.54	2842.33	29.54	2297.02	29.54	3485.92
29.55	2171.13	29.55	2310.82	29.55	2861.69	29.55	2347.85	29.55	3731.62
29.56	1899.95	29.56	2286.98	29.56	3210.7	29.56	2352.96	29.56	3567.99
29.57	2152.45	29.57	2279.05	29.57	2944.13	29.57	2480.13	29.57	3529.65
29.58	2286.58	29.58	2130.46	29.58	2936.07	29.58	2394.5	29.58	3460.56
29.59	2133.66	29.59	2551.7	29.59	2894.25	29.59	2318.09	29.59	2998.26
29.6	1970.95	29.6	2378.64	29.6	2786.44	29.6	2409.73	29.6	3866.52
29.61	2172.2	29.61	2262.81	29.61	2730	29.61	2380.2	29.61	3473.76
29.62	1712.4	29.62	2169.86	29.62	2734.81	29.62	2445.47	29.62	3365.76
29.63	1836.98	29.63	2315.79	29.63	2885.31	29.63	2279.54	29.63	3745.67
29.64	1843.43	29.64	2514.34	29.64	3265.29	29.64	2397.58	29.64	3245.94
29.65	1878.23	29.65	2216.93	29.65	2900.31	29.65	2430.35	29.65	3588.02
29.66	2037.02	29.66	2140.63	29.66	2878.74	29.66	2414.3	29.66	3668.29
29.67	1929.9	29.67	2293.95	29.67	2928.94	29.67	2239.6	29.67	3445.52
29.68	2056.79	29.68	1995.19	29.68	2443.81	29.68	2588.54	29.68	3698.96
29.69	1856.22	29.69	2150.64	29.69	2389.98	29.69	2358.71	29.69	3333.6
29.7	1633.49	29.7	2210.03	29.7	2219.94	29.7	2472.78	29.7	3279.81
29.71	1963.27	29.71	2260.8	29.71	2495.91	29.71	2379.91	29.71	3505.18
29.72	1859.96	29.72	2405.65	29.72	2682.32	29.72	2292.91	29.72	3610.61
29.73	1904.3	29.73	2209.84	29.73	2946.61	29.73	2323.34	29.73	3349.09
29.74	2068.04	29.74	2720.39	29.74	2897.39	29.74	1905.66	29.74	3682.74
29.75	2151.22	29.75	2480.29	29.75	2612.19	29.75	2702.76	29.75	3573.12
29.76	1725.73	29.76	2403.12	29.76	2800.17	29.76	2396.37	29.76	3437.19
29.7806	2170.96	29.77	2372.29	29.77	2899.95	29.77	2107.85	29.77	3691.62
29.78	1789.48	29.78	2214.81	29.78	2800.88	29.78	2042.46	29.78	3360.31
29.79	1804.09	29.79	2199.72	29.79	2952.31	29.79	2034.28	29.79	3163.12
29.8	1631.09	29.8	2388.96	29.8	2730.57	29.8	2284.68	29.8	3428.05
29.81	1831.56	29.81	2332.11	29.81	2688.03	29.81	2279.59	29.81	3300.56
29.82	1803.29	29.82	2298.92	29.82	3070.6	29.82	2146.67	29.82	3710.19
29.83	1732.05	29.83	1997.78	29.83	2994.44	29.83	2332.48	29.83	3525.73
29.84	1812.91	29.84	2475.96	29.84	2511.6	29.84	2365.03	29.84	3771.98
29.85	1671.99	29.85	2271.3	29.85	2465.96	29.85	2495.52	29.85	3454.17
29.86	1732.14	29.86	2156.98	29.86	2381.92	29.86	2260.29	29.86	3029.17
29.87	1663.81	29.87	2024.59	29.87	2645.1	29.87	2049.46	29.87	3656.59
29.88	1656.62	29.88	2448.32	29.88	2749.54	29.88	2102.09	29.88	3948.31
29.89	1578.7	29.89	2570.85	29.89	2797.71	29.89	2438.34	29.89	3537.27
29.9	1702.38	29.9	2128.37	29.9	2502.59	29.9	2142.51	29.9	3264.68
29.91	2000.07	29.91	2280.39	29.91	2679.81	29.91	2113.2	29.91	3245.16
29.92	1959.79	29.92	2065.96	29.92	2779.96	29.92	2059.59	29.92	3600.06
29.93	1698.16	29.93	2284.98	29.93	2632.32	29.93	2137.76	29.93	3826.21
29.94	2001.61	29.94	1705	29.94	2717.92	29.94	2303.66	29.94	3530.97
29.95	2024.7	29.95	2193.33	29.95	2119.3	29.95	2158.11	29.95	3505.99
29.96	2061.72	29.96	2232.98	29.96	2612.3	29.96	2145.85	29.96	3670.29
29.97	1800.4	29.97	1991.33	29.97	3023.4	29.97	2096.26	29.97	3826.04
29.98	1744.3	29.98	2523.68	29.98	2486.76	29.98	2125.15	29.98	3556.98
29.99	1762.16	29.99	2145.09	29.99	2580.51	29.99	2043.33	29.99	3597.72
30	1774.25	30	2428.84	30	2783.16	30	2137.57	30	3481.65
30.01	1612.23	30.01	2040.48	30.01	2579.14	30.01	2582.16	30.01	3423.53
30.02	1760.68	30.02	2331.72	30.02	2844.75	30.02	2526.2	30.02	3087.86
30.03	1826.7	30.03	2353.8	30.03	2629.71	30.03	2203.03	30.03	3632.3
30.04	1647.01	30.04	2274.41	30.04	2440.11	30.04	2464.25	30.04	3689.88
30.05	1927.66	30.05	2136.73	30.05	2621.06	30.05	2572.17	30.05	3502.97
30.06	1594.13	30.06	2173.71	30.06	2632.55	30.06	2319.58	30.06	3479.72
30.07	2102.71	30.07	2359.49	30.07	2746.46	30.07	2337.71	30.07	3906.42
30.08	1701.34	30.08	2235.79	30.08	2133.87	30.08	2333.16	30.08	3416.47
30.09	1580.63	30.09	2255.63	30.09	2980.45	30.09	2239.21	30.09	3296.83
30.1	1481.56	30.1	2444.24	30.1	3057.01	30.1	1961.53	30.1	3583.92
30.11	2048.06	30.11	2216.12	30.11	2948.16	30.11	2263.74	30.11	3400.2
30.12	1657.46	30.12	2177.48	30.12	2749.43	30.12	2071.25	30.12	3795.14
30.13	1872.37	30.13	2146.48	30.13	2480.95	30.13	1963.05	30.13	3177.12
30.14	1622.61	30.14	1922.25	30.14	2627.24	30.14	1960.34	30.14	3326.01
30.15	1952.76	30.15	2378.53	30.15	2883.89	30.15	2036.33	30.15	3786.31
30.16	1865.61	30.16	2394.57	30.16	2729.94	30.16	2078.54	30.16	4132.21
30.17	1805.65	30.17	2275.91	30.17	2753.23	30.17	2256.43	30.17	3571.96
30.18	1666.64	30.18	2231.8	30.18	3053.48	30.18	2120.82	30.18	3453.93
30.19	1684.73	30.19	2002.09	30.19	3005.41	30.19	1963.06	30.19	3702.58
30.2	1680.77	30.2	1988.5	30.2	2668.9	30.2	2040.95	30.2	3367.68
30.21	1935.62	30.21	1968.92	30.21	2719.11	30.21	2006.84	30.21	3613.27
30.22	1865.06	30.22	2039.07	30.22	2778.52	30.22	2186.65	30.22	3840.06
30.23	1726.58	30.23	2198.45	30.23	2837.25	30.23	2321.75	30.23	3576.11
30.24	2119.54	30.24	2493.55	30.24	2690.29	30.24	2084.89	30.24	3636.09
30.25	2199.72	30.25	2447.5	30.25	2657.58	30.25	1984.2	30.25	3515.04
30.26	2221.1	30.26	1869.03	30.26	3015.35	30.26	1902.61	30.26	3213.78
30.27	2074.13	30.27	2142.54	30.27	2694.65	30.27	2024.45	30.27	3565.54
30.28	2216.98	30.28	2144.38	30.28	3133.6	30.28	2061.01	30.28	3689.56
30.2996	2221.91	30.29	2106.53	30.29	2969.91	30.29	1869.44	30.29	3562.23
30.3096	1746.39	30.3	2075.37	30.3	2716.55	30.3	1843.12	30.3	3497.11
30.3019	2077.55	30.31	2078.65	30.31	2851.24	30.31	2054.03	30.31	3614.76
30.3197	2170.96	30.32	2160.16	30.32	2810.39	30.32	2408.15	30.32	3496
30.332	1797.34	30.33	2248.27	30.33	3004.85	30.33	2377.48	30.33	3669.08
30.3525	1746.39	30.34	2332.87	30.34	3191.88	30.34	2220.69	30.34	3478.6
30.332	2077.55	30.35	2199.54	30.35	2511.58	30.35	1989.56	30.35	3828.71
30.3575	1848.29	30.36	2211.33	30.36	2916.72	30.36	2283	30.36	3561.51
30.3625	2077.55	30.37	2198.41	30.37	3176.25	30.37	2323.02	30.37	3760.24
30.3775	1703.93	30.38	2570.78	30.38	3242.5	30.38	2423.33	30.38	3496.82
30.39	2181.5	30.39	2333.67	30.39	3474.94	30.39	2605.98	30.39	3294.96
30.4	2067.95	30.4	2500.84	30.4	3325.27	30.4	2517.65	30.4	3662.06
30.41	1805.65	30.41	2353.75	30.41	3035.07	30.41	2278.16	30.41	4010.68
30.42	2148.99	30.42	2109.27	30.42	3409.14	30.42	2090.36	30.42	3467.64
30.43	2215.3	30.43	2469.32	30.43	3314.05	30.43	2324.04	30.43	3763.78
30.44	2103.01	30.44	2802.92	30.44	3096.93	30.44	2516.17	30.44	4020.14
30.45	2094.36	30.45	2524.06	30.45	2890.79	30.45	2344.32	30.45	3607.01
30.46	1670.17	30.46	2282.48	30.46	2966.34	30.46	2257.48	30.46	4185.75
30.47	2010.49	30.47	2563.3	30.47	3288.15	30.47	2462.06	30.47	3633.69
30.48	1788.74	30.48	2225.28	30.48	3425.08	30.48	2307.73	30.48	3325.14
30.49	1631.62	30.49	2152.64	30.49	3337.94	30.49	2466.56	30.49	3909.58
30.5	1841.13	30.5	2118.96	30.5	2970.97	30.5	2175.57	30.5	3460.55
30.51	1863.58	30.51	2380.83	30.51	2962.38	30.51	2435.1	30.51	3710.69
30.52	1613.45	30.52	2564.48	30.52	3263.39	30.52	2200.89	30.52	3614.85
30.53	1790.13	30.53	2160.23	30.53	3309.07	30.53	2477.11	30.53	3693.58
30.54	1497.67	30.54	2221.93	30.54	3166.08	30.54	2469.23	30.54	3644.96
30.55	1269.2	30.55	2441.89	30.55	3266.54	30.55	2232.68	30.55	4025.29
30.56	1672.11	30.56	2221.09	30.56	3071.05	30.56	2570.84	30.56	3305.27
30.57	1490.19	30.57	2525.4	30.57	2846.11	30.57	2306.82	30.57	3207.71
30.58	1484.82	30.58	2382.45	30.58	3312.77	30.58	2060.25	30.58	3849.83
30.59	1422.74	30.59	2264.46	30.59	3329.18	30.59	2464.66	30.59	3531.38
30.6	1653.81	30.6	2491.32	30.6	2892.62	30.6	2295.87	30.6	3460.77
30.61	1322.29	30.61	2471.52	30.61	2957.32	30.61	2232.39	30.61	3128.52
30.62	1692.22	30.62	2114.19	30.62	3027.75	30.62	1827.76	30.62	3224.75
30.63	1575.93	30.63	2502.65	30.63	3005.05	30.63	2069.17	30.63	3561.58
30.64	1897.19	30.64	2374.05	30.64	2910.6	30.64	2196.55	30.64	3571.01
30.65	1534.06	30.65	2404.92	30.65	3052.64	30.65	2278.48	30.65	3424.45
30.66	1595.75	30.66	2252.1	30.66	2683.87	30.66	2062.46	30.66	3271.44
30.67	1540.03	30.67	2010.32	30.67	2613.16	30.67	1975.24	30.67	3455.92
30.68	1415.57	30.68	1932.4	30.68	3079.06	30.68	1910.19	30.68	3528.88
30.69	1647.29	30.69	1859.87	30.69	2664.33	30.69	2079.45	30.69	3812.25
30.7	1690.35	30.7	2010.17	30.7	2828.18	30.7	1926.47	30.7	3364.09
30.71	1898.42	30.71	1795.7	30.71	2770.83	30.71	1907.3	30.71	3589.52
30.72	1612.33	30.72	1932.13	30.72	2677.52	30.72	2001.97	30.72	3253.99
30.73	1519.56	30.73	2054.17	30.73	2542.2	30.73	1897.28	30.73	3316.19
30.74	1330.83	30.74	2216.61	30.74	2546.02	30.74	2197.39	30.74	3462.92
30.75	1329.96	30.75	1903.84	30.75	2828.7	30.75	2093.7	30.75	3412.25
30.76	1306.57	30.76	2295	30.76	2482.47	30.76	1864.58	30.76	3101.76
30.77	1349.17	30.77	2053.62	30.77	2643.52	30.77	1937.12	30.77	2993.35
30.78	1573.48	30.78	2285.22	30.78	2586.64	30.78	1955.03	30.78	2981.01
30.79	1458.69	30.79	2178.34	30.79	2594.27	30.79	1924.6	30.79	3346.14
30.8	1566.01	30.8	2052.76	30.8	2585.26	30.8	1682.08	30.8	3242.02
30.81	1350.38	30.81	1849.98	30.81	2467.74	30.81	1834.51	30.81	2843.3
30.82	1401.11	30.82	1883.33	30.82	2479.96	30.82	1838.64	30.82	3290.36
30.83	1451.14	30.83	2044.06	30.83	2494.97	30.83	2201.16	30.83	2978.46
30.84	1393.63	30.84	2064.58	30.84	2346.64	30.84	1785.82	30.84	3161.35
30.85	1439.47	30.85	1964.71	30.85	2613.32	30.85	1997.17	30.85	3539.53
30.86	1712.33	30.86	1990.17	30.86	2444.44	30.86	2172.03	30.86	3050.41
30.87	1457.59	30.87	1916.99	30.87	2217.45	30.87	2050.59	30.87	3195.28
30.88	1377.27	30.88	1738.78	30.88	2492.18	30.88	1929.1	30.88	3382.3
30.89	1424.15	30.89	1500.36	30.89	2097.5	30.89	1765.78	30.89	3005.65
30.9	1617.63	30.9	1941.3	30.9	2096.51	30.9	2008.12	30.9	3679.55
30.91	1517.82	30.91	1856.12	30.91	2429.83	30.91	1820.6	30.91	3495.88
30.92	1482.46	30.92	1724.51	30.92	2560.06	30.92	1696.38	30.92	3339.17
30.93	1291.9	30.93	1862.46	30.93	2408.31	30.93	1604	30.93	3463.24
30.94	1634.26	30.94	1872.33	30.94	2311.36	30.94	2011.86	30.94	3484.94
30.95	1436.99	30.95	1935.36	30.95	2209.35	30.95	1996.96	30.95	2907.52
30.96	1317.69	30.96	2039.68	30.96	2139.2	30.96	1949.96	30.96	2794.66
30.97	1463.95	30.97	1799.81	30.97	1887.75	30.97	2012.03	30.97	3225.89
30.98	1402.17	30.98	1759.33	30.98	2375.18	30.98	1626.78	30.98	3223.06
30.99	1317.39	30.99	1750.24	30.99	2508.3	30.99	1964.81	30.99	3382.88
31	1276.88	31	1936.37	31	2685.13	31	2050.89	31	2999.06
31.01	1571.53	31.01	2073.69	31.01	2360.56	31.01	1867.67	31.01	3144.43
31.02	1304.47	31.02	2066.7	31.02	2547.46	31.02	1952.49	31.02	3178.62
31.03	1657.44	31.03	1928.72	31.03	2384.59	31.03	1914.71	31.03	2914.73
31.04	1376.41	31.04	2246.58	31.04	2180.2	31.04	1801.6	31.04	3358.19
31.05	1209.93	31.05	1897.3	31.05	2177.15	31.05	1830.04	31.05	3198.85
31.06	1525.13	31.06	1865.69	31.06	2649.45	31.06	1797.15	31.06	2706.29
31.07	1642.2	31.07	1919.47	31.07	2439.45	31.07	2092.12	31.07	2726.84
31.08	1352.42	31.08	2057.93	31.08	2175.95	31.08	1808.25	31.08	3303.93
31.09	1339.89	31.09	2099.51	31.09	2192.38	31.09	2012.01	31.09	3005.88
31.1	1533.01	31.1	1736.37	31.1	2478.02	31.1	2200.99	31.1	3063.98
31.11	1355.12	31.11	1837.2	31.11	2337.93	31.11	2032.82	31.11	2978.37
31.12	1435.75	31.12	1730.53	31.12	2433.44	31.12	1852.45	31.12	3437.01
31.13	1634.94	31.13	1801.6	31.13	2312.42	31.13	2017.89	31.13	3390.71
31.14	1518.98	31.14	2208.51	31.14	2618.34	31.14	1790.94	31.14	2860.71
31.15	1603.27	31.15	1831.03	31.15	2473.41	31.15	1945.29	31.15	3035.19
31.16	1446.43	31.16	2092.24	31.16	2272.41	31.16	2079.87	31.16	3008.18
31.17	1568.39	31.17	1882.99	31.17	2531.87	31.17	1924.98	31.17	3322.46
31.18	1610.52	31.18	1691.99	31.18	1959.56	31.18	1790.77	31.18	3343.38
31.19	1554.26	31.19	2052.93	31.19	2145.49	31.19	1964.78	31.19	3356.3
31.2	1308.95	31.2	1860.83	31.2	2443.45	31.2	1640.16	31.2	3349.57
31.21	1478.32	31.21	1887.43	31.21	2660.27	31.21	1988.16	31.21	3391.86
31.22	1498.73	31.22	1872.59	31.22	2221.57	31.22	2063.75	31.22	3193.78
31.23	1573.53	31.23	1946.44	31.23	2194.12	31.23	1710.91	31.23	2925.8
31.24	1574.37	31.24	1935.18	31.24	2277.66	31.24	1885.28	31.24	3277.7
31.25	1739.94	31.25	2087.54	31.25	2481.4	31.25	2073.94	31.25	3545.74
31.26	1481.81	31.26	1938.35	31.26	2664.22	31.26	2388.2	31.26	3445.3
31.27	1717.36	31.27	2106.94	31.27	2497.95	31.27	2104.8	31.27	2967.8
31.28	1544.47	31.28	2190.57	31.28	2427.53	31.28	1902.71	31.28	3199.91
31.29	1486.01	31.29	1903.3	31.29	2097.38	31.29	1890.78	31.29	3439.29
31.3	1438.59	31.3	2144.02	31.3	2488.51	31.3	2241.53	31.3	3181.98
31.31	1629.7	31.31	1827.62	31.31	2123.93	31.31	2262.65	31.31	3243.63
31.32	1528.19	31.32	2104.48	31.32	2571.72	31.32	2590.61	31.32	3234.96
31.33	1938.99	31.33	2267.24	31.33	2204.61	31.33	2124.86	31.33	3094.71
31.34	1695.45	31.34	2145.92	31.34	2503.85	31.34	2037.14	31.34	3414.46
31.35	1828.7	31.35	1829.62	31.35	2968.56	31.35	2082.12	31.35	3541.11
31.36	1728.69	31.36	2097.55	31.36	2756.68	31.36	2245.31	31.36	3569.65
31.37	1580.05	31.37	1999.25	31.37	2188.63	31.37	2053.83	31.37	3284.43
31.38	1603.89	31.38	2212.49	31.38	2670.58	31.38	1996.22	31.38	3455.2
31.39	1904.29	31.39	2131.28	31.39	2616.03	31.39	2269.47	31.39	3555.48
31.4	1640.9	31.4	1846.1	31.4	2658.7	31.4	1871.32	31.4	3214.37
31.41	1775.88	31.41	2115.37	31.41	2555.25	31.41	2063.19	31.41	3378.57
31.42	1695.07	31.42	2090.76	31.42	2727.61	31.42	1855.95	31.42	3659.2
31.43	1715.64	31.43	1903.9	31.43	2677.89	31.43	1931.61	31.43	3163.99
31.44	1607.02	31.44	2098.59	31.44	3030.56	31.44	2273.12	31.44	3245.63
31.45	1661.39	31.45	2221.88	31.45	2895.72	31.45	2202.74	31.45	3397.38
31.46	1538.72	31.46	2441.1	31.46	2937.37	31.46	2218.78	31.46	3567.58
31.47	1594.15	31.47	2213.96	31.47	2347.24	31.47	2086.09	31.47	3896.83
31.48	1649.79	31.48	2203.42	31.48	2599.37	31.48	2227.69	31.48	3489.82
31.49	1511.58	31.49	2345.41	31.49	2986.39	31.49	2027.98	31.49	3547.55
31.5	1627.06	31.5	2209.64	31.5	2809.09	31.5	2190.12	31.5	3401.57
31.51	1745.59	31.51	2018.8	31.51	2764.7	31.51	1984.58	31.51	3167.67
31.52	1709.1	31.52	2347.86	31.52	2496.59	31.52	2040.08	31.52	3902.38
31.53	2139.37	31.53	2326.28	31.53	2564.17	31.53	2090.31	31.53	3286.69
31.54	1524.26	31.54	2100.07	31.54	2443.73	31.54	2197.43	31.54	3070.94
31.55	1444.15	31.55	2206.58	31.55	2492.04	31.55	2117.53	31.55	3412.55
31.56	1864.03	31.56	1960.44	31.56	2829.35	31.56	1978.18	31.56	3433.31
31.57	1852.61	31.57	2299.53	31.57	2382.83	31.57	1823.19	31.57	3485.92
31.58	1601.83	31.58	2056.67	31.58	2242.06	31.58	2085.66	31.58	3331.24
31.59	1732.45	31.59	2025.92	31.59	2612.9	31.59	1934.84	31.59	3553.11
31.6	1601.4	31.6	1960.18	31.6	2852.66	31.6	1906.59	31.6	3275.64
31.61	1523.45	31.61	2428.74	31.61	2824.33	31.61	1945.23	31.61	3663.47
31.62	1445.4	31.62	2096.31	31.62	2775.16	31.62	1917.71	31.62	3608.16
31.63	1571.23	31.63	2445.46	31.63	2720.55	31.63	2162.8	31.63	3448.85
31.64	1368.04	31.64	2005.85	31.64	2807.09	31.64	2050.66	31.64	3726.58
31.65	1312.3	31.65	2054.72	31.65	2860.56	31.65	1954.25	31.65	3818.16
31.66	1629.74	31.66	2037.25	31.66	2543.3	31.66	2056.86	31.66	3426.5
31.67	1684.25	31.67	1882.85	31.67	2807.89	31.67	2301.22	31.67	3384.79
31.68	1575	31.68	2608.92	31.68	2718.15	31.68	1843.81	31.68	3514.43
31.69	1614.22	31.69	2311.07	31.69	2588.25	31.69	1925.09	31.69	3672.07
31.7	1403.59	31.7	2009.8	31.7	2433.18	31.7	1598.82	31.7	3176.44
31.71	1515.66	31.71	1985.77	31.71	2822.5	31.71	1950.78	31.71	3848.17
31.72	1551.7	31.72	2488.84	31.72	3284.63	31.72	2004.15	31.72	3776.92
31.73	1345.09	31.73	2301.74	31.73	2839.09	31.73	1785.5	31.73	3466.62
31.74	1385.33	31.74	2337.27	31.74	2730.73	31.74	2100.69	31.74	3299.69
31.75	1391.98	31.75	2045.91	31.75	2777.57	31.75	2047.57	31.75	3686.21
31.76	1407.17	31.76	2108.2	31.76	3074.03	31.76	2504.51	31.76	3444.63
31.77	1526.4	31.77	1877.62	31.77	2671.5	31.77	1954.13	31.77	3673.83
31.78	1336.99	31.78	2123.64	31.78	2752.94	31.78	1976.76	31.78	3655.45
31.79	1369.8	31.79	1703.35	31.79	3383.71	31.79	2098.92	31.79	3183.15
31.8	1626.25	31.8	2209.56	31.8	3133.72	31.8	1983.83	31.8	3569.53
31.81	1566.6	31.81	2014.06	31.81	2791.57	31.81	1792.93	31.81	3537.18
31.82	1528.03	31.82	2276.57	31.82	2475.93	31.82	1938.16	31.82	3296.33
31.83	1737.94	31.83	2298.25	31.83	2524.95	31.83	1803.4	31.83	3335.21
31.84	1362.72	31.84	1899.13	31.84	3068.44	31.84	1977.18	31.84	3746.67
31.85	1615.33	31.85	2157.39	31.85	3214.64	31.85	2139.34	31.85	4094.21
31.86	1473.7	31.86	1861.6	31.86	2910	31.86	2174.46	31.86	3754.57
31.87	1292.28	31.87	2265.66	31.87	2956.71	31.87	1994.25	31.87	3467.54
31.88	1497.91	31.88	2100.68	31.88	2999	31.88	1840.78	31.88	3471.87
31.89	1246.85	31.89	2063.03	31.89	2680.97	31.89	1777.98	31.89	3493.23
31.9	1346.32	31.9	2140.71	31.9	2991.96	31.9	1967.18	31.9	3731.32
31.91	1519.39	31.91	2415.57	31.91	2540.33	31.91	1953.42	31.91	3631.2
31.92	1478.73	31.92	2165.96	31.92	2557.55	31.92	1793.08	31.92	3556.66
31.93	1428.31	31.93	2194.36	31.93	2879.04	31.93	1838.56	31.93	3559.87
31.94	1409.17	31.94	2194.77	31.94	2803.53	31.94	1846.59	31.94	3673.99
31.95	1547.78	31.95	2337.41	31.95	2820.25	31.95	2156.23	31.95	3446.76
31.96	1465.85	31.96	2332.69	31.96	2920.68	31.96	1830.69	31.96	3342.01
31.97	1242.45	31.97	1893.24	31.97	3205.03	31.97	2168.68	31.97	3479.09
31.98	1334.38	31.98	2356.57	31.98	3031.98	31.98	1687.37	31.98	3564.16
31.99	1572.22	31.99	2207.41	31.99	2863.8	31.99	1819.73	31.99	3841.59
32	1612.25	32	2098.7	32	2728.55	32	1559.03	32	3710.68
32.01	1668.35	32.01	1864.07	32.01	2808.47	32.01	2119.05	32.01	3701.64
32.02	1303.67	32.02	2288.94	32.02	2757.98	32.02	2090.3	32.02	3644.48
32.03	1259.22	32.03	2141.49	32.03	2796.67	32.03	1930.21	32.03	3788.36
32.04	1316.06	32.04	1949.1	32.04	2325.23	32.04	1865.1	32.04	3769.5
32.05	1453.54	32.05	2149.48	32.05	2975.51	32.05	1890.58	32.05	3656.79
32.06	1419.85	32.06	1931.47	32.06	2968.55	32.06	1723.73	32.06	3614.84
32.07	1604.15	32.07	2022.79	32.07	2751.54	32.07	1774.87	32.07	3280.97
32.08	1455.9	32.08	2095.92	32.08	2884.55	32.08	2254.73	32.08	3310.87
32.09	1254.02	32.09	1987.62	32.09	2428.7	32.09	1905.27	32.09	3493.99
32.1	1666.11	32.1	1985.09	32.1	2303.38	32.1	1858.51	32.1	3304.38
32.11	1569.87	32.11	2066.46	32.11	2576.04	32.11	1825.4	32.11	3614.39
32.12	1471.73	32.12	2244.4	32.12	2581.38	32.12	1886.4	32.12	3711.2
32.13	1235.92	32.13	1945.21	32.13	2326.38	32.13	1847.18	32.13	3709.38
32.14	1126.89	32.14	2073.04	32.14	2450.57	32.14	2101.32	32.14	3479.84
32.15	1141.27	32.15	2055.45	32.15	2466.25	32.15	2078.17	32.15	3353.26
32.16	1618.33	32.16	1868.73	32.16	2514.33	32.16	2002.32	32.16	3643.99
32.17	1535.15	32.17	2302.55	32.17	2633.34	32.17	1807.53	32.17	3045.69
32.18	1454.02	32.18	2127.69	32.18	2370.88	32.18	1720.82	32.18	3314.42
32.19	1331.02	32.19	1955.37	32.19	2515.77	32.19	1923.88	32.19	3836.89
32.2	1593.13	32.2	1918.38	32.2	2686.48	32.2	1639.95	32.2	3649.63
32.21	1360.27	32.21	1413.64	32.21	2443.73	32.21	2174.58	32.21	3220.33
32.22	1524.72	32.22	1736.78	32.22	2407.5	32.22	1759.79	32.22	3694.09
32.23	1319.72	32.23	1911.29	32.23	2369.48	32.23	2142.46	32.23	3137.81
32.24	1748.41	32.24	1934.7	32.24	2442.26	32.24	2209.53	32.24	3531.47
32.25	1331.81	32.25	1658.61	32.25	2434.94	32.25	1874.4	32.25	3128.83
32.26	1281.45	32.26	1727.1	32.26	2512.2	32.26	1895.79	32.26	3302.65
32.27	1356.34	32.27	2009.58	32.27	2573.35	32.27	1958.16	32.27	3505.91
32.28	1269.1	32.28	1951.19	32.28	2366.51	32.28	1952.59	32.28	3318.48
32.29	1515.86	32.29	1957.2	32.29	2299.75	32.29	1715.64	32.29	3544.08
32.3	1817.17	32.3	1905.1	32.3	2163.35	32.3	1928.25	32.3	3395.92
32.31	1396.85	32.31	1884.72	32.31	2249.69	32.31	1803.44	32.31	3127.38
32.32	1420.82	32.32	1746.27	32.32	2482.03	32.32	1772.29	32.32	3049.89
32.33	1614.43	32.33	1809.14	32.33	2371.48	32.33	1912.97	32.33	2859.81
32.34	1620.76	32.34	1822.44	32.34	2245.79	32.34	2121.2	32.34	3147.44
32.35	1566.16	32.35	1875.06	32.35	2373.73	32.35	1898	32.35	2988.95
32.36	1504.52	32.36	1843.17	32.36	1968.03	32.36	1803.83	32.36	2749.53
32.37	1598.27	32.37	1735.99	32.37	2257.06	32.37	1680.09	32.37	3076.97
32.38	1310.83	32.38	1987.99	32.38	2253.91	32.38	2069.81	32.38	3176.28
32.39	1533.61	32.39	2007.43	32.39	2327.76	32.39	1804.56	32.39	2871.32
32.4	1676.69	32.4	2077.59	32.4	2376.55	32.4	1925.51	32.4	2968.3
32.41	1420.99	32.41	1826.88	32.41	2279.18	32.41	1942.5	32.41	3144.2
32.42	1275.48	32.42	1965.79	32.42	2253.6	32.42	1902.58	32.42	3523.72
32.43	1769.76	32.43	1966.7	32.43	2031.33	32.43	1868.43	32.43	3062.15
32.44	1437.96	32.44	1894.51	32.44	1915	32.44	1798.9	32.44	2865.8
32.45	1311.27	32.45	1635.2	32.45	2110.44	32.45	1856.95	32.45	2570.81
32.46	1501.65	32.46	2057.1	32.46	2413.46	32.46	1831.99	32.46	2840.3
32.47	1378.29	32.47	1974.18	32.47	2345.84	32.47	1885.72	32.47	2729.12
32.48	1291.35	32.48	1730.44	32.48	2142.26	32.48	1751.81	32.48	3204.2
32.49	1102.07	32.49	1630.83	32.49	2412.8	32.49	1921.08	32.49	3164.04
32.5	1351.96	32.5	1748.93	32.5	2152.76	32.5	1832.07	32.5	3194.54
32.51	1218.96	32.51	1832.56	32.51	2250.97	32.51	2015.01	32.51	2978.67
32.52	1336.84	32.52	1725.55	32.52	1952.58	32.52	1833.02	32.52	2989.07
32.53	1559.4	32.53	1800.84	32.53	2128.4	32.53	1944.72	32.53	3043.14
32.54	1512.31	32.54	2194.33	32.54	2161.75	32.54	1835.2	32.54	2952.97
32.55	1242.63	32.55	1807.84	32.55	2071.48	32.55	1636.81	32.55	3007.42
32.56	1566.92	32.56	1654.44	32.56	1935.4	32.56	1932.26	32.56	3391.92
32.57	1431.9	32.57	1772.18	32.57	2293.29	32.57	1945.54	32.57	2683.19
32.58	1386.55	32.58	1896.8	32.58	2141.8	32.58	2070.26	32.58	3044.28
32.59	1599.4	32.59	2026.65	32.59	2211.51	32.59	2008.9	32.59	3002.56
32.6	1699.95	32.6	1732.32	32.6	2298.14	32.6	1805.72	32.6	2924.46
32.61	1436.11	32.61	2141.69	32.61	1990.16	32.61	1717.93	32.61	2888.95
32.62	1639.91	32.62	1847.98	32.62	2179.75	32.62	1700.42	32.62	3025.43
32.63	1254.13	32.63	1752.15	32.63	2305.84	32.63	2001.93	32.63	3123.63
32.64	1276.25	32.64	1668.61	32.64	2023	32.64	1723.62	32.64	2874.65
32.65	1460.61	32.65	1936.96	32.65	2047.43	32.65	1843.18	32.65	2832.72
32.66	1396.35	32.66	1837.15	32.66	1930.63	32.66	1816.58	32.66	2515.62
32.67	1495.92	32.67	1802.56	32.67	2134.96	32.67	1845.96	32.67	2560.32
32.68	1420.76	32.68	1824.2	32.68	2240.09	32.68	1871.02	32.68	3083.83
32.69	1556.86	32.69	1731.4	32.69	2441.05	32.69	1788.17	32.69	3230.38
32.7	1593.84	32.7	1639.11	32.7	2049.54	32.7	1629.56	32.7	2940.39
32.71	1318.24	32.71	1742.49	32.71	2100.44	32.71	1741.88	32.71	2516.35
32.72	1319.38	32.72	1835.96	32.72	2234.23	32.72	1594.62	32.72	2593
32.73	1308.26	32.73	1852.12	32.73	1925.87	32.73	1757.3	32.73	2995.72
32.74	1327.85	32.74	1634.23	32.74	2143.2	32.74	1914.96	32.74	2614.28
32.75	1313.97	32.75	1731.14	32.75	2118.66	32.75	1911.8	32.75	2595.09
32.76	1363.6	32.76	1881.08	32.76	2286.73	32.76	1974.87	32.76	2684.79
32.77	1354.32	32.77	1838.53	32.77	1989.24	32.77	1720.69	32.77	2859.94
32.78	1365.07	32.78	1981.63	32.78	2208.69	32.78	1746.2	32.78	3205.7
32.79	1515.31	32.79	1686.25	32.79	1890.15	32.79	1677.05	32.79	2595.42
32.8	1461.1	32.8	1519.8	32.8	2366.08	32.8	1847.12	32.8	2584.22
32.81	1621.76	32.81	1522.7	32.81	2396.28	32.81	1801.23	32.81	2571.34
32.82	1511.02	32.82	1815.6	32.82	2145.38	32.82	2034.6	32.82	2466.66
32.83	1640.15	32.83	2038.23	32.83	2355.24	32.83	1736.98	32.83	2623.29
32.84	1414.23	32.84	1836.19	32.84	2274.14	32.84	1544.75	32.84	3047.04
32.85	1247.43	32.85	1769.9	32.85	2021.34	32.85	2256.15	32.85	2732.11
32.86	1338.27	32.86	1668.12	32.86	2332.49	32.86	1985.78	32.86	2898.9
32.87	1456.47	32.87	1577.74	32.87	2383.98	32.87	1961.01	32.87	2835.89
32.88	1428.24	32.88	1563.37	32.88	2147.58	32.88	1986.85	32.88	2767.24
32.89	1691.29	32.89	1737.15	32.89	2439	32.89	1731.68	32.89	2840.19
32.9	1606.28	32.9	1542.34	32.9	2006.02	32.9	1839.89	32.9	2658.29
32.91	1485.12	32.91	1746.44	32.91	2155.13	32.91	2149.33	32.91	2445.34
32.92	1560.68	32.92	1806.78	32.92	1937.8	32.92	1674.12	32.92	2805.06
32.93	1558.03	32.93	1436.84	32.93	2114.6	32.93	1658.58	32.93	2638.82
32.94	1678.42	32.94	1721.01	32.94	2280.16	32.94	1540.21	32.94	2655.37
32.95	1508.13	32.95	1863.01	32.95	2204.16	32.95	1878.99	32.95	3127.12
32.96	1301.01	32.96	1769.21	32.96	2309.48	32.96	2119.05	32.96	2989.85
32.97	1714.21	32.97	1944.37	32.97	2449.26	32.97	1663.34	32.97	2572.01
32.98	1717.07	32.98	1779.02	32.98	2317.33	32.98	1861.63	32.98	2525.9
32.99	1227.08	32.99	1600.74	32.99	2470.05	32.99	2199.65	32.99	2435.75
33	1474.23	33	1643.14	33	2094.77	33	2017.84	33	2995.04
33.01	1369.7	33.01	1592.41	33.01	2585.95	33.01	1927.51	33.01	2736.11
33.02	1751.65	33.02	1796.11	33.02	2090.6	33.02	1804.72	33.02	2831.33
33.03	1403.48	33.03	1704.4	33.03	2347.06	33.03	2137.6	33.03	2878.05
33.04	1552.64	33.04	1435.28	33.04	2464.09	33.04	1698.84	33.04	2931.82
33.05	1698.29	33.05	1652.38	33.05	2343.64	33.05	1777.32	33.05	2883.24
33.06	1321.28	33.06	1820.05	33.06	2039.12	33.06	2059.64	33.06	2816.26
33.07	1241.14	33.07	1924.95	33.07	2204.01	33.07	2298.6	33.07	2758.9
33.08	1298.51	33.08	2162.8	33.08	2221.53	33.08	2057.55	33.08	2581.8
33.09	1745.77	33.09	1784.06	33.09	2467.6	33.09	1852.22	33.09	2983.53
33.1	1733.18	33.1	2030.64	33.1	2393.72	33.1	2184.24	33.1	2754.27
33.11	1590.57	33.11	1715.33	33.11	2181.67	33.11	1905.02	33.11	3006.16
33.12	1617.9	33.12	1748.04	33.12	2480.61	33.12	2188.43	33.12	3108.34
33.13	1750.4	33.13	1821.26	33.13	2439.95	33.13	2157.54	33.13	2922.73
33.14	1919.11	33.14	2095.58	33.14	2089.51	33.14	2015.85	33.14	2728.47
33.15	1729.96	33.15	2063.86	33.15	2406.13	33.15	2003.51	33.15	2487.49
33.16	1488.9	33.16	1690.73	33.16	2750.2	33.16	1826.77	33.16	2899.82
33.17	1632.76	33.17	1997.97	33.17	2332.59	33.17	1963.95	33.17	2885.65
33.18	1838.24	33.18	2018.37	33.18	2376.27	33.18	1951.02	33.18	2901.09
33.19	1585.68	33.19	2340.94	33.19	2497.95	33.19	2272.58	33.19	2935.81
33.2	1682.49	33.2	1746.91	33.2	2285.23	33.2	2033.05	33.2	2985.12
33.21	1579.68	33.21	2297.49	33.21	2656.58	33.21	2029.57	33.21	3216.55
33.22	1636.78	33.22	1825.29	33.22	2658.63	33.22	2212.61	33.22	3171.27
33.23	1906.02	33.23	2074.43	33.23	2408.14	33.23	2202.96	33.23	2748.98
33.24	1812.37	33.24	1971.16	33.24	2249.46	33.24	2210.18	33.24	2765.68
33.25	1669.64	33.25	1970.73	33.25	2599.14	33.25	2037.71	33.25	3232.77
33.26	1591.77	33.26	1962	33.26	2776.57	33.26	2308.76	33.26	3253.77
33.27	1948.98	33.27	2156.01	33.27	2853.5	33.27	2287.4	33.27	3132.06
33.28	1735.89	33.28	2145.52	33.28	2627.74	33.28	2346.98	33.28	3220.95
33.29	1816.25	33.29	1975.63	33.29	2352.48	33.29	2073.07	33.29	3668.64
33.3	1946.09	33.3	2169.81	33.3	2576.25	33.3	2429.37	33.3	3530
33.31	1634.6	33.31	2328.36	33.31	2394.87	33.31	2538.68	33.31	2651.35
33.32	1614.32	33.32	2596.74	33.32	2955.85	33.32	2339.96	33.32	2704.59
33.33	1820.44	33.33	2543.16	33.33	2766.84	33.33	2345.16	33.33	3041.32
33.34	1960.11	33.34	2263.83	33.34	2987.18	33.34	2205.99	33.34	3427.26
33.35	1655.58	33.35	2039.34	33.35	2962.15	33.35	2455.85	33.35	3369.36
33.36	1873.52	33.36	2099.09	33.36	2609.33	33.36	2499.58	33.36	3468.13
33.37	2109.3	33.37	2352.99	33.37	2700.48	33.37	2126.13	33.37	3418.16
33.38	1940.01	33.38	2633.3	33.38	2472.81	33.38	2557.55	33.38	3330.19
33.39	2189.5	33.39	2269.68	33.39	2758.45	33.39	2489.83	33.39	3365.57
33.4	2102.22	33.4	1998.22	33.4	2997.8	33.4	2895.33	33.4	3198.16
33.41	2121.88	33.41	2186.98	33.41	2766.54	33.41	2460.81	33.41	3298.63
33.42	2046.37	33.42	2732.38	33.42	2546.37	33.42	2130.14	33.42	3664.65
33.43	2071.18	33.43	2570.65	33.43	2786.23	33.43	2351.18	33.43	3235.53
33.44	2148.15	33.44	2350.8	33.44	2919.36	33.44	2234.85	33.44	3134.93
33.45	2095.81	33.45	2425.18	33.45	2662.83	33.45	2532.1	33.45	2842.1
33.46	2050.9	33.46	2234.81	33.46	2462.31	33.46	2171.93	33.46	3423.88
33.47	1524.1	33.47	2548.82	33.47	2977.45	33.47	2487.62	33.47	3211.44
33.48	1879.99	33.48	2577.38	33.48	2680.58	33.48	2513.02	33.48	3442.75
33.49	2172.07	33.49	2266.56	33.49	3213.61	33.49	2626.86	33.49	3152.18
33.5	2084.54	33.5	2230.23	33.5	2761.98	33.5	2245.04	33.5	3403.34
33.51	2404.26	33.51	2368.28	33.51	2758.74	33.51	2571.24	33.51	3240.51
33.52	2094.06	33.52	2621.88	33.52	2920.96	33.52	2556.18	33.52	3089.52
33.53	2140.2	33.53	2645.82	33.53	2651.52	33.53	2593.74	33.53	3336.52
33.54	1892.52	33.54	2677.68	33.54	2650.23	33.54	2605.38	33.54	3206.15
33.55	1929.88	33.55	2477.05	33.55	2764.97	33.55	2456.62	33.55	3367.6
33.56	2263.52	33.56	2458.3	33.56	2780.9	33.56	2594.91	33.56	3118.72
33.57	1732.26	33.57	2460.91	33.57	3024.5	33.57	2482.43	33.57	3585.24
33.58	2005.07	33.58	2808.1	33.58	2835.46	33.58	2612.47	33.58	3525.61
33.59	2193.57	33.59	2617.61	33.59	2555.44	33.59	2675.9	33.59	3702.43
33.6	2219.73	33.6	2383.78	33.6	2866.4	33.6	2756.86	33.6	3761.68
33.61	2121.49	33.61	3007.84	33.61	3083.42	33.61	2747.23	33.61	3751.24
33.62	1745.68	33.62	2689.28	33.62	3089.72	33.62	2757.72	33.62	3410.39
33.63	2175.03	33.63	2896.74	33.63	3108.82	33.63	2773.36	33.63	3383.72
33.64	1698.21	33.64	2621.65	33.64	3156.89	33.64	2773.94	33.64	4133.71
33.65	2076.68	33.65	2633.98	33.65	2816.48	33.65	2891.64	33.65	3998.11
33.66	2413.77	33.66	2950.8	33.66	3032.75	33.66	2953.46	33.66	3578.77
33.67	2154.02	33.67	2816.14	33.67	2968.62	33.67	2700.78	33.67	3815.05
33.68	2081.05	33.68	2487.57	33.68	3491.12	33.68	2894.42	33.68	3935.91
33.69	2075.6	33.69	2629.43	33.69	3471.93	33.69	3019.39	33.69	3368
33.7	2191.79	33.7	2575.13	33.7	3183.29	33.7	2921.81	33.7	3585.1
33.71	2299.75	33.71	2393.65	33.71	3452.03	33.71	2745.93	33.71	3865.2
33.72	2368.2	33.72	2853.55	33.72	3296.67	33.72	2655.88	33.72	4013.98
33.73	1974.01	33.73	2591.28	33.73	3324.7	33.73	3242.98	33.73	4221.48
33.74	2114.91	33.74	2774.15	33.74	3492.16	33.74	3229.71	33.74	3916.49
33.75	2189.42	33.75	3184.52	33.75	3339.86	33.75	3293.17	33.75	4011.1
33.76	2308.72	33.76	3216.38	33.76	3381.05	33.76	3393.76	33.76	4181.62
33.77	2288.64	33.77	3147.39	33.77	3525.84	33.77	3313.46	33.77	3989.13
33.78	2024.64	33.78	3439.59	33.78	3721.83	33.78	3016.88	33.78	4064.56
33.79	2209.73	33.79	3028.14	33.79	3407.53	33.79	3106.19	33.79	4003.35
33.8	2370.92	33.8	2845.93	33.8	3316.89	33.8	3255.8	33.8	4057.41
33.81	2433.31	33.81	2921.16	33.81	3422.39	33.81	2951.65	33.81	3867.3
33.82	2090.58	33.82	3548.25	33.82	3607.86	33.82	2839.7	33.82	4327.37
33.83	2212.51	33.83	2766.24	33.83	3586.06	33.83	3443.39	33.83	3931.79
33.84	2636.84	33.84	2956.74	33.84	3173.19	33.84	3481.01	33.84	3976.91
33.85	2570.97	33.85	3308.02	33.85	3597.84	33.85	3110.74	33.85	4533.33
33.86	2498.2	33.86	3257.29	33.86	3418.83	33.86	3200	33.86	4139.14
33.87	2488.68	33.87	3709.48	33.87	3841.65	33.87	3252.61	33.87	3956.07
33.88	2095.9	33.88	3543.39	33.88	3813.16	33.88	3339.87	33.88	4432.33
33.89	2480.9	33.89	3269.48	33.89	3436.23	33.89	3270.79	33.89	4388.25
33.9	2265.3	33.9	3272.23	33.9	3656.55	33.9	3293.42	33.9	4112.06
33.91	2291.5	33.91	3447.36	33.91	3932.22	33.91	3363.64	33.91	4474.38
33.92	2503.93	33.92	3457.93	33.92	4173.21	33.92	3503.77	33.92	4278.37
33.93	2427.2	33.93	3323.84	33.93	3672.98	33.93	3198.53	33.93	4625.81
33.94	2652.11	33.94	3192.9	33.94	4267.45	33.94	3401.59	33.94	4757.18
33.95	2619.27	33.95	3376.3	33.95	4180.6	33.95	3385.9	33.95	4816.96
33.96	2411.29	33.96	3266.71	33.96	4069.51	33.96	3622.78	33.96	4476.01
33.97	2224.75	33.97	3470.74	33.97	4148.61	33.97	3110.92	33.97	5175.74
33.98	2340.83	33.98	3159.45	33.98	3982.69	33.98	3607.29	33.98	4808.46
33.99	2416.7	33.99	3714.46	33.99	4168.81	33.99	3907.91	33.99	4733.95
34	2942.42	34	2978.46	34	4189.83	34	3265.47	34	4944.16
34.01	3130.43	34.01	3398.5	34.01	4018.67	34.01	3687.3	34.01	4790.79
34.02	2772.5	34.02	3637.84	34.02	3671.19	34.02	4035.92	34.02	5095.79
34.03	3317.46	34.03	3872.24	34.03	3882.87	34.03	3706.05	34.03	4876.51
34.04	3369.44	34.04	3342.59	34.04	4325.6	34.04	3135.53	34.04	5263.73
34.05	2964.97	34.05	3599.14	34.05	4072.43	34.05	3579.69	34.05	5079.01
34.06	3309	34.06	3489.06	34.06	4187.24	34.06	3097.63	34.06	5410.01
34.07	2932.75	34.07	3167.04	34.07	4247.87	34.07	3608.19	34.07	5323.07
34.08	3466.23	34.08	3814.07	34.08	4800.32	34.08	3344.89	34.08	5296.48
34.09	3593.9	34.09	3954.25	34.09	4779.33	34.09	3538.18	34.09	5451.9
34.1	3593.89	34.1	4100.38	34.1	4724.85	34.1	3991.94	34.1	5412.35
34.11	3250.48	34.11	3822.02	34.11	4307.46	34.11	3864.1	34.11	6149.48
34.12	3173.16	34.12	3940.16	34.12	4618.87	34.12	3812.63	34.12	5754.96
34.13	3556.08	34.13	4210.43	34.13	4729.09	34.13	3483.04	34.13	5590.33
34.14	3673.95	34.14	3966.45	34.14	4548	34.14	3326.81	34.14	5763.91
34.15	3856.97	34.15	3991.85	34.15	4238.29	34.15	3726.47	34.15	5796.55
34.16	3734.3	34.16	3951.68	34.16	4712.77	34.16	3822.81	34.16	5866.59
34.17	3788.05	34.17	4141.89	34.17	5356.22	34.17	4515.67	34.17	6324.18
34.18	3876.47	34.18	4393.59	34.18	5364.07	34.18	4538.96	34.18	6091.72
34.19	4049.05	34.19	4455.5	34.19	4943.91	34.19	4513.04	34.19	7044.21
34.2	4300.54	34.2	4601.55	34.2	5920.68	34.2	4695.07	34.2	5697.63
34.21	4361.72	34.21	4972.53	34.21	5635.11	34.21	4049.79	34.21	6879.75
34.22	4248.52	34.22	4038.68	34.22	5268.25	34.22	4766.67	34.22	6752.46
34.23	3836.88	34.23	4320.98	34.23	5499.9	34.23	4799.85	34.23	6764.52
34.24	4726.57	34.24	4970.97	34.24	5989.55	34.24	4948.17	34.24	6821.43
34.25	4513.03	34.25	5286.58	34.25	6268.6	34.25	4924.09	34.25	6902.95
34.26	4582.73	34.26	5108.77	34.26	6284.96	34.26	4990.46	34.26	7170.15
34.27	4570.21	34.27	5095.74	34.27	6380.08	34.27	5344.18	34.27	7349.52
34.28	4797.2	34.28	5296.26	34.28	6653.39	34.28	5314.95	34.28	7700.34
34.29	4893.83	34.29	5135.52	34.29	6498.97	34.29	5444.43	34.29	7710.46
34.3	5057.74	34.3	5495.18	34.3	6139.31	34.3	5427.81	34.3	8549.8
34.31	5534.9	34.31	5083.1	34.31	7062.21	34.31	6286.91	34.31	8432.26
34.32	5867.65	34.32	5161.48	34.32	6850.08	34.32	6382.65	34.32	8583.2
34.33	5895.2	34.33	5930.3	34.33	7315.82	34.33	6070.55	34.33	8364.07
34.34	5956.57	34.34	5717.46	34.34	7988.62	34.34	6775.71	34.34	8652.09
34.35	6026.89	34.35	6467.83	34.35	8571.32	34.35	5915.18	34.35	10014.8
34.36	5981.74	34.36	6160.53	34.36	8234.48	34.36	6731.51	34.36	10011.9
34.37	6493.13	34.37	6441.68	34.37	8820.64	34.37	7093.25	34.37	10581.6
34.38	6505.07	34.38	6343.04	34.38	9295.18	34.38	7527.36	34.38	11837.5
34.39	7463.89	34.39	7231.01	34.39	9445.19	34.39	7372.72	34.39	11304.2
34.4	7647.51	34.4	7278.4	34.4	9937.45	34.4	8058.83	34.4	11508.1
34.41	7269.35	34.41	7732.82	34.41	10692.9	34.41	8418.19	34.41	12956
34.42	6992.78	34.42	8789.88	34.42	10921.5	34.42	8644.93	34.42	13888.3
34.43	8066.85	34.43	8479.51	34.43	11461.5	34.43	9451.05	34.43	13800.6
34.44	9141.04	34.44	8690.22	34.44	12124.7	34.44	10072	34.44	14167.1
34.45	10288.1	34.45	9564.38	34.45	12803.2	34.45	10234.8	34.45	15478.4
34.46	9665.27	34.46	10317.2	34.46	13314.2	34.46	10767.4	34.46	15900.1
34.47	10077	34.47	10674.5	34.47	14450.1	34.47	12283.2	34.47	16509.3
34.48	11507.2	34.48	11178	34.48	14613	34.48	11802.4	34.48	17831.6
34.49	11673.2	34.49	11591.9	34.49	16127.6	34.49	12545.3	34.49	18767.7
34.5	12251.3	34.5	11898.5	34.5	17819.4	34.5	13056.4	34.5	19841.6
34.51	13791.1	34.51	13136.8	34.51	17347.2	34.51	14599.8	34.51	20908.5
34.52	13859.7	34.52	13821.8	34.52	18388.4	34.52	15926.7	34.52	22114
34.53	13989.5	34.53	15498.7	34.53	19598.7	34.53	15856.4	34.53	23381.4
34.54	15678	34.54	16285.4	34.54	20824.1	34.54	17905.5	34.54	24600.8
34.55	17089	34.55	16931.8	34.55	23634.4	34.55	19475.1	34.55	26691.6
34.56	17774.4	34.56	17706.1	34.56	24585.1	34.56	19808.5	34.56	28842.9
34.57	19606	34.57	19561.7	34.57	25871.7	34.57	20797.1	34.57	29179.3
34.58	19012.5	34.58	20659.3	34.58	28541.4	34.58	22761.8	34.58	30664.3
34.59	21021.2	34.59	21837.2	34.59	29539.7	34.59	23863	34.59	33712.1
34.6	23774.2	34.6	24117.6	34.6	32351.6	34.6	26280.2	34.6	35269
34.61	25855.9	34.61	25844.8	34.61	33642.9	34.61	26878.8	34.61	37916.1
34.62	27144.4	34.62	26684.9	34.62	37488.8	34.62	28848	34.62	40599.8
34.63	29353.5	34.63	27653.7	34.63	37497	34.63	30079.8	34.63	42115.8
34.64	33235.6	34.64	30522.4	34.64	41276.1	34.64	31468.2	34.64	46925.1
34.65	35002.5	34.65	32905.3	34.65	44581.6	34.65	36027.2	34.65	47882
34.66	37288.5	34.66	34431.7	34.66	46221.9	34.66	38288.3	34.66	50097.2
34.67	39771.1	34.67	38789.6	34.67	47551.9	34.67	40776.2	34.67	53124.3
34.68	42809	34.68	38459.6	34.68	50057.1	34.68	42477.1	34.68	56110.5
34.69	45511.8	34.69	43882.9	34.69	54339.5	34.69	44916.8	34.69	58591.5
34.7	49455.7	34.7	45542.8	34.7	57023.1	34.7	45452.5	34.7	62048.7
34.71	54198.7	34.71	48612.1	34.71	56630.8	34.71	49873.1	34.71	64449.5
34.72	56679.6	34.72	50981	34.72	62171.5	34.72	52379.6	34.72	66592.2
34.73	62173.9	34.73	52839.7	34.73	64518.7	34.73	54503.5	34.73	69306.4
34.74	63319.5	34.74	55699.3	34.74	66621.7	34.74	56051.5	34.74	71974.8
34.75	67024.4	34.75	58746.5	34.75	70864.4	34.75	59211	34.75	74735.4
34.76	73800.1	34.76	60468.8	34.76	71916.5	34.76	61491.4	34.76	76082.7
34.77	76646.9	34.77	64512.4	34.77	76015	34.77	62198	34.77	78313.7
34.78	82608.1	34.78	66215.1	34.78	77534.8	34.78	67721	34.78	81549.1
34.79	86286.7	34.79	67864.7	34.79	79393.8	34.79	68266.3	34.79	86606.2
34.8	89757.2	34.8	72294	34.8	83590.4	34.8	70143.9	34.8	88437.7
34.81	94307.3	34.81	77119.5	34.81	85005.4	34.81	71759.4	34.81	88262.5
34.82	98308.7	34.82	77935.7	34.82	86975.7	34.82	73159.9	34.82	89596.7
34.83	101883	34.83	78934.3	34.83	86063.8	34.83	75624.4	34.83	90253.1
34.84	106439	34.84	81974.9	34.84	88197.1	34.84	77272.6	34.84	90950.7
34.85	109309	34.85	83638.5	34.85	89384.7	34.85	78058.6	34.85	93321.2
34.86	113141	34.86	85417.6	34.86	90962.3	34.86	79745.7	34.86	92431.7
34.87	117400	34.87	87576	34.87	92373.2	34.87	81215	34.87	93925.6
34.88	120364	34.88	88407.1	34.88	92049.7	34.88	81465.1	34.88	94242.1
34.89	121984	34.89	90089.2	34.89	93390	34.89	82800.5	34.89	94426.5
34.9	123531	34.9	91253.6	34.9	92638.2	34.9	84023.5	34.9	92852.6
34.91	125216	34.91	91020.1	34.91	91444.4	34.91	80734.4	34.91	93096.1
34.92	124840	34.92	92198	34.92	92160.8	34.92	83943.4	34.92	94366.3
34.93	124455	34.93	91108.2	34.93	89487.2	34.93	85120.4	34.93	90630.5
34.94	126921	34.94	89917.3	34.94	90420.4	34.94	82933.8	34.94	88364.4
34.95	130515	34.95	91455.2	34.95	90334.1	34.95	82834.5	34.95	90967.9
34.96	127422	34.96	91174.7	34.96	86183.2	34.96	80549.6	34.96	88727.2
34.97	125091	34.97	90283.4	34.97	86859.1	34.97	81813.4	34.97	86855
34.98	122096	34.98	89267.9	34.98	84461.2	34.98	80653.4	34.98	83979.7
34.99	120515	34.99	88208	34.99	80663.3	34.99	78524.4	34.99	81870.8
35	120512	35	85768.6	35	81061.5	35	77025.2	35	79808.9
35.01	116323	35.01	82459.6	35.01	76071.4	35.01	75783.3	35.01	76764.8
35.02	113257	35.02	81183.7	35.02	77877.6	35.02	73708.3	35.02	77540.2
35.03	113495	35.03	79097.6	35.03	75374.6	35.03	70914.5	35.03	75360.8
35.04	108486	35.04	76804.7	35.04	72359.3	35.04	68288.6	35.04	72575.2
35.05	103639	35.05	74956	35.05	71038.1	35.05	67554.2	35.05	70592
35.06	99674.4	35.06	71847.3	35.06	66329.3	35.06	65914.1	35.06	67930.9
35.07	95557.7	35.07	70964.9	35.07	63213.1	35.07	63870.8	35.07	66086.9
35.08	90527.9	35.08	64692.2	35.08	61344.5	35.08	61122.7	35.08	63663.1
35.09	85981.2	35.09	62771.5	35.09	58040	35.09	60171.3	35.09	61844.5
35.1	82817.2	35.1	61788.9	35.1	55729.3	35.1	55975	35.1	57680.1
35.11	76634	35.11	57595.2	35.11	54225.6	35.11	54455.5	35.11	57166.7
35.12	72599.6	35.12	56060.2	35.12	51280.6	35.12	51345.2	35.12	54444.1
35.13	68911.3	35.13	52546	35.13	49634.4	35.13	51339.9	35.13	50501.6
35.14	65987.9	35.14	50505	35.14	49035.7	35.14	48661.1	35.14	48487.5
35.15	59848	35.15	48345.9	35.15	43577.3	35.15	44855.6	35.15	45434.5
35.16	56881	35.16	44959.9	35.16	41771	35.16	42842	35.16	43821.2
35.17	54610	35.17	42674.7	35.17	39696.2	35.17	39834.4	35.17	41743.6
35.18	49514.7	35.18	40044.2	35.18	37097	35.18	39820.3	35.18	38992.1
35.19	47655.6	35.19	38255.4	35.19	35960	35.19	37086.9	35.19	38979.2
35.2	42425.1	35.2	35940.2	35.2	33656.7	35.2	32655	35.2	36215.5
35.21	41372.2	35.21	32320	35.21	32967	35.21	32892	35.21	34104
35.22	38077.4	35.22	32176.3	35.22	30374.7	35.22	31975.4	35.22	32249.2
35.23	35791.5	35.23	31347.4	35.23	28453.4	35.23	30105.9	35.23	32365.2
35.24	33087	35.24	29850.5	35.24	27263.4	35.24	27019	35.24	30098.6
35.25	31279.7	35.25	26241.1	35.25	25013.4	35.25	26447	35.25	28922.2
35.26	28708.2	35.26	23952.2	35.26	24507.4	35.26	24527.2	35.26	27037
35.27	27141.1	35.27	23112.4	35.27	23414.6	35.27	22846.4	35.27	25674.5
35.28	26025.2	35.28	21356.8	35.28	21277.8	35.28	21833	35.28	24636.3
35.29	23718.9	35.29	20269.8	35.29	19633.9	35.29	21680.5	35.29	22997.5
35.3	22716.9	35.3	19265.5	35.3	19012.4	35.3	19472.3	35.3	22105.9
35.31	20986.7	35.31	17342.3	35.31	18483.1	35.31	19644.1	35.31	20569.8
35.32	19446.8	35.32	16871	35.32	17504.9	35.32	18176.7	35.32	21194.5
35.33	18895.3	35.33	16204.2	35.33	15353.5	35.33	17364.5	35.33	19932.1
35.34	17979.9	35.34	15846.5	35.34	15631.5	35.34	14935.3	35.34	18283.5
35.35	16659.8	35.35	15450.5	35.35	14850.6	35.35	14558.2	35.35	16690.7
35.36	16367	35.36	14117.6	35.36	14687.8	35.36	13692	35.36	16557.1
35.37	15117.9	35.37	13410.5	35.37	13365.9	35.37	13649.4	35.37	15415.7
35.38	14222.6	35.38	12586.8	35.38	12687.3	35.38	12614.5	35.38	14337.5
35.39	14024	35.39	12392.7	35.39	12067.8	35.39	12656.7	35.39	14800.4
35.4	13507.9	35.4	10886.1	35.4	12248.7	35.4	11481.8	35.4	13405.3
35.41	12764.7	35.41	10425.6	35.41	12295.2	35.41	11213	35.41	13006.9
35.42	12251.2	35.42	10071.6	35.42	11120	35.42	10981	35.42	12588.4
35.43	12208.2	35.43	9768.75	35.43	10969.5	35.43	10571.4	35.43	12168.3
35.44	11196.5	35.44	9216.79	35.44	10906.1	35.44	10131.1	35.44	12156.8
35.45	10965.9	35.45	10310.8	35.45	11020.2	35.45	9669.56	35.45	12193.9
35.46	10606.7	35.46	9780.57	35.46	10149.8	35.46	10163	35.46	10801.3
35.47	10162.9	35.47	8706.94	35.47	9410.04	35.47	8771.54	35.47	10986
35.48	9431.89	35.48	8239.82	35.48	9424.04	35.48	8691.76	35.48	10616.8
35.49	8942.48	35.49	7811.96	35.49	9019.73	35.49	8031.17	35.49	11071
35.5	8936.8	35.5	7938.35	35.5	8701.71	35.5	7854.91	35.5	9673.67
35.51	9107.57	35.51	8202.5	35.51	8237.24	35.51	7927.68	35.51	9571.13
35.52	7980.33	35.52	7976.8	35.52	8352.31	35.52	7021.38	35.52	9479.12
35.53	7976.16	35.53	7280.88	35.53	7875.05	35.53	7100.27	35.53	8714.58
35.54	7643.9	35.54	7424.83	35.54	6813.85	35.54	6814.69	35.54	8921.48
35.55	7399.83	35.55	6835.03	35.55	7245.15	35.55	6817.96	35.55	8345.44
35.56	7075.9	35.56	6616.53	35.56	6376.6	35.56	7170.25	35.56	8349.54
35.57	7312.47	35.57	7150.52	35.57	6908.93	35.57	6547.85	35.57	8467.4
35.58	6811.25	35.58	6657.25	35.58	7181.7	35.58	6306.34	35.58	7943.84
35.59	6657.92	35.59	6345.24	35.59	7074.98	35.59	6234.28	35.59	8175.21
35.6	6628.25	35.6	6306.98	35.6	6029.25	35.6	6139.85	35.6	8624.62
35.61	5928.77	35.61	5755.39	35.61	6286.19	35.61	5798.81	35.61	8221.83
35.62	6145.3	35.62	6024.91	35.62	6417.62	35.62	5753.19	35.62	7485.54
35.63	5899.77	35.63	5476.87	35.63	5889.63	35.63	5336.08	35.63	7457.26
35.64	5761.86	35.64	5454.7	35.64	6055.67	35.64	5069.08	35.64	7311.8
35.65	5446.29	35.65	5365.42	35.65	5406.98	35.65	5261.7	35.65	6864.76
35.66	5673.58	35.66	5897.66	35.66	5155.74	35.66	5512.45	35.66	7344.66
35.67	5143.81	35.67	5594.58	35.67	5398.87	35.67	5386.07	35.67	6730.93
35.68	4825.36	35.68	5523.05	35.68	5263.68	35.68	5390.08	35.68	6964.37
35.69	5471.42	35.69	5051.48	35.69	5504.7	35.69	4991.72	35.69	6190.02
35.7	5297.15	35.7	4858.09	35.7	5589.22	35.7	4996.84	35.7	6443.08
35.71	5359.91	35.71	4291.25	35.71	5804.42	35.71	5183.52	35.71	5868.59
35.72	5176.43	35.72	4503.42	35.72	5310.56	35.72	4613.39	35.72	6058.2
35.73	5126.6	35.73	4539.94	35.73	4991.7	35.73	4635.07	35.73	6318.5
35.74	4741.84	35.74	4612.78	35.74	4863.92	35.74	4290.36	35.74	6145.64
35.75	3976.46	35.75	4244.15	35.75	4836.08	35.75	4369.55	35.75	5842.11
35.76	4303.36	35.76	4483.17	35.76	4949	35.76	4581.82	35.76	5722.25
35.77	4389.9	35.77	4127.69	35.77	4659.98	35.77	3820.63	35.77	5422.03
35.78	4388.06	35.78	3950.51	35.78	4988.33	35.78	4309.03	35.78	5547.99
35.79	4415.54	35.79	3906.84	35.79	4928.92	35.79	3983.29	35.79	5252.28
35.8	4582.05	35.8	3986.06	35.8	4320.59	35.8	3673.9	35.8	5523.45
35.81	4114.07	35.81	3988.33	35.81	4360.97	35.81	4009.63	35.81	5541.38
35.82	3883.64	35.82	3768.23	35.82	4001.93	35.82	4382.3	35.82	5526.65
35.83	4062.36	35.83	3687.68	35.83	4614.66	35.83	4124.08	35.83	5343.62
35.84	3693.47	35.84	3733	35.84	4303.52	35.84	3922.15	35.84	5466.57
35.85	4069.48	35.85	3651.7	35.85	4509.96	35.85	4055.08	35.85	4833.29
35.86	3783.7	35.86	3579.09	35.86	3948.23	35.86	4101.28	35.86	5267.68
35.87	3763.27	35.87	3187.7	35.87	4264.38	35.87	4065.19	35.87	5067.24
35.88	3470.59	35.88	3625.58	35.88	4141.45	35.88	3441.74	35.88	5657.85
35.89	3481.68	35.89	3854.36	35.89	3969.67	35.89	3794.34	35.89	5366.7
35.9	3705.85	35.9	4021.17	35.9	4118.97	35.9	3179.39	35.9	4819.36
35.91	3439.13	35.91	3474.38	35.91	3824.94	35.91	3533.49	35.91	4527.29
35.92	3254.19	35.92	3674.56	35.92	4147.81	35.92	3832.89	35.92	4715.61
35.93	3378.57	35.93	3735.4	35.93	3566.56	35.93	3390.42	35.93	5062.12
35.94	3125.25	35.94	3326.74	35.94	3592.76	35.94	3134.93	35.94	5219.51
35.95	3374.72	35.95	3322.34	35.95	3901.63	35.95	3227.61	35.95	4530.51
35.96	3597.82	35.96	3086.59	35.96	3431.99	35.96	3238.8	35.96	5196.79
35.97	3321.64	35.97	3009.87	35.97	3833.33	35.97	3020.86	35.97	4813.33
35.98	3074.47	35.98	2845.15	35.98	3618.47	35.98	3629.86	35.98	4532.95
35.99	2954.21	35.99	3270.12	35.99	4031.63	35.99	3683.18	35.99	4750.84
36	3025.1	36	3026.1	36	3867.23	36	3073.81	36	4867.59
36.01	3110	36.01	3348.7	36.01	3470.17	36.01	3169.15	36.01	4305.39
36.02	3327.57	36.02	3295.09	36.02	3367.71	36.02	3207.75	36.02	4584.46
36.03	3123.44	36.03	3390.33	36.03	3220.24	36.03	3362.43	36.03	4584.1
36.04	3276.82	36.04	3222.15	36.04	4054.59	36.04	3222.6	36.04	4491.45
36.05	3042.83	36.05	3022.77	36.05	3366.53	36.05	3169.78	36.05	4361.21
36.06	2728.99	36.06	3150.72	36.06	3510.37	36.06	3017.56	36.06	4293.85
36.07	3067.14	36.07	3052.47	36.07	3291.6	36.07	3034.21	36.07	3933.04
36.08	2911.8	36.08	3351.56	36.08	3304.55	36.08	3150.5	36.08	4249.06
36.1563	2705.92	36.09	3055.08	36.09	3350.22	36.09	3005.53	36.09	4135.47
36.1	2842.5	36.1	2975.1	36.1	3302.42	36.1	3402.55	36.1	4452.86
36.11	2842.67	36.11	3070.53	36.11	3317.29	36.11	3363.76	36.11	4415.87
36.12	2861.96	36.12	2942.82	36.12	3355.12	36.12	2965.56	36.12	4488.55
36.13	2753.5	36.13	2624.6	36.13	3553.62	36.13	2774.38	36.13	4106.64
36.14	2727.86	36.14	2729.43	36.14	3185.38	36.14	2837.33	36.14	3806.51
36.15	2412.32	36.15	3024.58	36.15	3461.26	36.15	2622.53	36.15	4224.52
36.1549	2693.46	36.16	2906.53	36.16	3326.24	36.16	2793.15	36.16	4511.06
36.1574	2649.31	36.17	3056.98	36.17	3457.29	36.17	3100.07	36.17	4208.46
36.2028	2574.58	36.18	3165.41	36.18	3537.77	36.18	2985.63	36.18	4270.63
36.2201	2519.11	36.19	2729.59	36.19	3410.16	36.19	3055.75	36.19	4161.56
36.2338	2553.07	36.2	2709.2	36.2	3090.22	36.2	2730.73	36.2	4219.65
36.1449	2705.92	36.21	2740.37	36.21	3124.08	36.21	2824.85	36.21	3877.44
36.195	2705.92	36.22	2885.91	36.22	3201.62	36.22	2837.78	36.22	4360.78
36.2588	2643.65	36.23	2707.41	36.23	3521.87	36.23	3022.35	36.23	4083.78
36.2702	2519.11	36.24	2706.96	36.24	3441.07	36.24	2805.3	36.24	4594.59
36.25	2498.8	36.25	2487.75	36.25	3153.82	36.25	2612.21	36.25	4012.35
36.26	2448.56	36.26	2833.2	36.26	3411.71	36.26	2580.13	36.26	4309.41
36.27	2345.54	36.27	2860.35	36.27	3071.16	36.27	2714.88	36.27	4160.54
36.28	2613.66	36.28	2447.6	36.28	3384.25	36.28	2819.58	36.28	4356.45
36.2702	2615.34	36.29	2762.22	36.29	3475.35	36.29	2601.29	36.29	3729.11
36.3	2357.11	36.3	2717.11	36.3	3272.37	36.3	3006.43	36.3	4021.89
36.31	2655	36.31	2791.8	36.31	2785.8	36.31	2729.98	36.31	4195.89
36.2953	2553.07	36.32	2463.99	36.32	2665.7	36.32	2708.76	36.32	3915.34
36.2839	2553.07	36.33	2448.9	36.33	3008.06	36.33	2790.87	36.33	4162.12
36.334	2490.8	36.34	2470.36	36.34	3132.92	36.34	2823.07	36.34	3705.41
36.35	2639.19	36.35	2696.58	36.35	2914.15	36.35	2461.91	36.35	3445.57
36.36	2297.8	36.36	2450.47	36.36	3195.46	36.36	2718.72	36.36	3950.54
36.3705	2366.26	36.37	2593.89	36.37	2886.49	36.37	2457.23	36.37	4127.14
36.38	2194.87	36.38	2726.35	36.38	2759.48	36.38	2314.21	36.38	3722.4
36.39	2501.87	36.39	2789.35	36.39	3372.86	36.39	2631.37	36.39	4142.8
36.3841	2270.03	36.4	2513.62	36.4	3005.37	36.4	2916.21	36.4	4029.52
36.4229	2303.99	36.41	2636.51	36.41	2902.59	36.41	2774.35	36.41	3433.98
36.3955	2519.11	36.42	2805.2	36.42	2671.7	36.42	2674.26	36.42	3810.6
36.4343	2332.3	36.43	2501	36.43	2933.77	36.43	2771.94	36.43	3903.26
36.4479	2366.26	36.44	2462.81	36.44	3142.63	36.44	2749.77	36.44	4012.69
36.4343	2428.53	36.45	2919.78	36.45	2873.54	36.45	2646.6	36.45	3448.19
36.473	2332.3	36.46	2528.19	36.46	2866.56	36.46	2453.37	36.46	3719.86
36.4229	2456.84	36.47	2470.81	36.47	3143.59	36.47	2604.33	36.47	3857.11
36.4844	2456.84	36.48	2591.19	36.48	3271.37	36.48	2460.42	36.48	3668.39
36.473	2270.03	36.49	3055.51	36.49	2942.77	36.49	2299.83	36.49	3700.23
36.4479	2303.99	36.5	2372.09	36.5	2888.14	36.5	2431.62	36.5	3445.39
36.5231	2303.99	36.51	1867.93	36.51	2659.53	36.51	2308.13	36.51	3744.38
36.5095	2332.3	36.52	2819.7	36.52	2970.7	36.52	2494.31	36.52	3532.61
36.473	2332.3	36.53	2810.36	36.53	2948.04	36.53	2743.41	36.53	3857.23
36.5095	2270.03	36.54	2304.34	36.54	2831.58	36.54	2337.88	36.54	3462.07
36.5846	2241.72	36.55	2567.9	36.55	2695.48	36.55	2558.15	36.55	3904.87
36.5846	2145.49	36.56	2591.97	36.56	2616.71	36.56	2476.98	36.56	3977.19
36.4981	2241.72	36.57	2251.8	36.57	2948.27	36.57	2621.54	36.57	4027.02
36.5846	2207.76	36.58	2485.76	36.58	2853.75	36.58	2447.88	36.58	4178.9
36.6097	2270.03	36.59	2492.76	36.59	2736.22	36.59	2224.47	36.59	3771.49
36.5596	2111.52	36.6	2385.1	36.6	2727.3	36.6	2328.71	36.6	3212.47
36.6097	2241.72	36.61	1988.68	36.61	2716.95	36.61	2218.43	36.61	3701.05
36.6097	2145.49	36.62	2546.24	36.62	2787.67	36.62	2327.38	36.62	4008.92
36.6097	2179.45	36.63	2399.84	36.63	2716.32	36.63	2601.41	36.63	3495.54
36.6484	2145.49	36.64	2242.83	36.64	2807.73	36.64	2274.62	36.64	3565.76
36.6348	2270.03	36.65	2525.48	36.65	2457.05	36.65	2335.56	36.65	3673.67
36.6484	2179.45	36.66	2544.25	36.66	2503.11	36.66	2150.05	36.66	3715.24
36.6735	2179.45	36.67	2545.5	36.67	2539.13	36.67	2310.2	36.67	3869.1
36.6348	2083.22	36.68	2080.94	36.68	2810.25	36.68	2365.63	36.68	3509.82
36.6234	2145.49	36.69	2200.5	36.69	2628.58	36.69	2095.33	36.69	3917.43
36.6234	2207.76	36.7	2114.12	36.7	2902.04	36.7	2130.64	36.7	3531.05
36.5596	2270.03	36.71	2095.52	36.71	2527.76	36.71	2325.68	36.71	3503.06
36.6986	2207.76	36.72	2373.16	36.72	2301.46	36.72	2200.93	36.72	3971.41
36.7236	2083.22	36.73	2346.74	36.73	2664.87	36.73	2294.4	36.73	3880.55
36.7373	2111.52	36.74	2545.87	36.74	2260.05	36.74	1985.62	36.74	3521.38
36.6484	1834.14	36.75	2540.2	36.75	2563.15	36.75	1919.33	36.75	3366.42
36.7236	2145.49	36.76	2630.3	36.76	2368.31	36.76	2128.57	36.76	3608.82
36.77	1848.57	36.77	2331.32	36.77	2360.24	36.77	1665.7	36.77	3867.52
36.7624	2049.25	36.78	2250.38	36.78	2780.22	36.78	1968.73	36.78	3699.58
36.7874	2049.25	36.79	2131.92	36.79	2411.27	36.79	1924.97	36.79	3579.47
36.8	2091.22	36.8	2391.53	36.8	2756.93	36.8	2085.89	36.8	3565.27
36.8125	2083.22	36.81	2220.72	36.81	2474.89	36.81	2277.22	36.81	3816.18
36.82	1914.05	36.82	2422.92	36.82	2604.2	36.82	1938.82	36.82	3439.03
36.8489	1771.87	36.83	2091.95	36.83	2641.94	36.83	1973.87	36.83	3762.19
36.8239	1924.71	36.84	2334.83	36.84	2404.53	36.84	2224.24	36.84	4102.53
36.85	1770.91	36.85	2410.33	36.85	2503.56	36.85	2174.16	36.85	3595.96
36.86	1757.16	36.86	2123.71	36.86	2743.11	36.86	2283.3	36.86	3241.69
36.87	1860.4	36.87	2295.7	36.87	2557.44	36.87	2202.6	36.87	3822.64
36.88	1807.36	36.88	1902.09	36.88	2501.01	36.88	1943.49	36.88	3492.42
36.89	1841.01	36.89	2148.24	36.89	2589.97	36.89	2247.49	36.89	3510.93
36.9	1917.05	36.9	2109.01	36.9	2641.3	36.9	1979.99	36.9	3469.22
36.91	1714.64	36.91	2163.94	36.91	2303.64	36.91	2172.14	36.91	3434.65
36.92	1744.69	36.92	2032.33	36.92	2447.93	36.92	1956.02	36.92	3344.44
36.93	2062.48	36.93	2148.03	36.93	2771.84	36.93	1986.78	36.93	3461.31
36.94	1599.45	36.94	2132.53	36.94	2357.85	36.94	2254.12	36.94	3032.13
36.95	1672.06	36.95	2077.33	36.95	2112.55	36.95	2378.92	36.95	3191.73
36.96	2002.22	36.96	1913.25	36.96	2388.5	36.96	1732.15	36.96	3476.8
36.97	1514.7	36.97	2262	36.97	2401.93	36.97	2170.27	36.97	3295.11
36.98	1830.58	36.98	1996.63	36.98	2454.61	36.98	2223.54	36.98	3056.55
36.99	1876.93	36.99	1990.9	36.99	2724.43	36.99	2007.77	36.99	3231.44
37	1740.51	37	1975.53	37	2308.69	37	2125.06	37	3266.38
37.01	1979.87	37.01	2383.49	37.01	2281.85	37.01	2258.27	37.01	3266.43
37.02	1599.38	37.02	2306.59	37.02	2328.07	37.02	1885.4	37.02	3366.14
37.03	1516.24	37.03	2205.24	37.03	2605.43	37.03	1890.82	37.03	3404.07
37.04	1323.21	37.04	2369.78	37.04	2050.7	37.04	2001.08	37.04	3091.68
37.05	1511.23	37.05	2064.36	37.05	2141.18	37.05	1991.56	37.05	3395.22
37.06	1330.25	37.06	1738.89	37.06	2399.06	37.06	1897.54	37.06	3183.04
37.07	1698.88	37.07	2097.56	37.07	2447.87	37.07	1834.07	37.07	3211.55
37.08	1614.35	37.08	1906.58	37.08	2453.38	37.08	1925	37.08	3157.17
37.09	1359.17	37.09	2263.5	37.09	2343.28	37.09	1886.58	37.09	3299.48
37.1	1233.48	37.1	2259.72	37.1	2369.58	37.1	1533.08	37.1	3091.97
37.11	1400.8	37.11	2197.55	37.11	2080.49	37.11	1497.25	37.11	3169.65
37.12	1315.3	37.12	1933.27	37.12	2207.72	37.12	1915.42	37.12	2897.82
37.13	1379.9	37.13	2157.62	37.13	2158.17	37.13	1783.63	37.13	3050.78
37.14	1336.11	37.14	1821.29	37.14	2205.06	37.14	1749.65	37.14	3227.6
37.15	1463.16	37.15	2102.49	37.15	2022.26	37.15	2134.26	37.15	3161.3
37.16	1644.09	37.16	1988.79	37.16	2317.92	37.16	2030.5	37.16	3086.27
37.17	1679.73	37.17	2200.94	37.17	2250.25	37.17	2028.17	37.17	3047.2
37.18	1540.64	37.18	1744.14	37.18	2141.65	37.18	1767.14	37.18	2762.96
37.19	1291.31	37.19	1601.72	37.19	2120.1	37.19	2173.19	37.19	2687.51
37.2	1489.32	37.2	1773.8	37.2	2072.83	37.2	1960.95	37.2	2678.68
37.21	1629.82	37.21	2002.1	37.21	2040.19	37.21	1969.01	37.21	3069.12
37.22	1812.52	37.22	1702.73	37.22	2301.61	37.22	1943.57	37.22	2745.37
37.23	1697.29	37.23	2008.64	37.23	2205.34	37.23	1842.04	37.23	3098.38
37.24	1408.98	37.24	1926.84	37.24	2178.35	37.24	1906.69	37.24	2641.97
37.25	1715.94	37.25	2186.71	37.25	1983.15	37.25	2079.62	37.25	2844.37
37.26	1520.98	37.26	2204.44	37.26	2265.05	37.26	1628.85	37.26	2679.41
37.27	1429.85	37.27	1927.38	37.27	2182.62	37.27	1586.31	37.27	2722.68
37.28	1254.08	37.28	1852.88	37.28	2098.5	37.28	2189.81	37.28	2732.52
37.29	1414.4	37.29	1768.18	37.29	2227.77	37.29	1951.6	37.29	2770.71
37.3	1533.62	37.3	1929.84	37.3	2498	37.3	2056.24	37.3	2733.64
37.31	1496.31	37.31	1835.49	37.31	2258.14	37.31	1684.64	37.31	2619.37
37.32	1459.03	37.32	1693.08	37.32	2055.26	37.32	1698.05	37.32	2555.78
37.33	1463.03	37.33	1568.18	37.33	2186.59	37.33	2134.76	37.33	2719.84
37.34	1214.98	37.34	1843.25	37.34	2073.22	37.34	1909.12	37.34	2972.86
37.35	1665.91	37.35	1961.31	37.35	1894.45	37.35	2048.23	37.35	2989.06
37.36	1580.25	37.36	2044.79	37.36	1906.25	37.36	2133.33	37.36	2757.07
37.37	1414.7	37.37	1811.86	37.37	2269.61	37.37	1479.77	37.37	2971.58
37.38	1505.34	37.38	1929.68	37.38	2199.61	37.38	1738.65	37.38	2946.18
37.39	1297.77	37.39	1740.57	37.39	1979.04	37.39	1942.89	37.39	2914.99
37.4	1379.83	37.4	1856.29	37.4	1973.69	37.4	2200.2	37.4	2841.76
37.41	1286.37	37.41	1692.23	37.41	2032.24	37.41	2247.73	37.41	3040.71
37.42	1466.87	37.42	1614.92	37.42	2027.1	37.42	2046.8	37.42	2861.08
37.43	1533.32	37.43	2033.17	37.43	1737.88	37.43	1895.63	37.43	2722.62
37.44	1252.04	37.44	1783.55	37.44	2057.68	37.44	1630.7	37.44	2576.14
37.45	1329.89	37.45	1760.59	37.45	1959.01	37.45	1895.06	37.45	2332.49
37.46	1668.93	37.46	1921.66	37.46	2154.65	37.46	1942.46	37.46	2448.87
37.47	1554.91	37.47	1674.54	37.47	2098.34	37.47	1826.23	37.47	2691.55
37.48	1302.37	37.48	1553.65	37.48	2231.8	37.48	1907.45	37.48	2956.31
37.49	1037.25	37.49	1851.36	37.49	1822.06	37.49	2058.94	37.49	2961.28
37.5	1602.1	37.5	1658.76	37.5	1938.61	37.5	1757.84	37.5	2515.52
37.51	1549.81	37.51	1763.37	37.51	1770.69	37.51	1762.12	37.51	2752.07
37.52	1397.21	37.52	1742.44	37.52	2216.63	37.52	1686.07	37.52	2804.9
37.53	1487.01	37.53	1752.2	37.53	2141	37.53	1739	37.53	2430.48
37.54	1376.85	37.54	1892.25	37.54	1821.39	37.54	1719.92	37.54	3048.18
37.55	1379.49	37.55	1672.08	37.55	1941.54	37.55	2094.49	37.55	2477.56
37.56	1643.37	37.56	1927.57	37.56	2139.85	37.56	1998.71	37.56	2866.98
37.57	1449.74	37.57	1821.93	37.57	2472.75	37.57	1933.06	37.57	2908.57
37.58	1463.13	37.58	1752.83	37.58	1935.08	37.58	1693.07	37.58	2362.44
37.59	1585.22	37.59	1394.33	37.59	1833.42	37.59	1786.77	37.59	2680.87
37.6	1559.87	37.6	1517.15	37.6	2213.23	37.6	1874.59	37.6	2547.86
37.61	1364.65	37.61	1962.51	37.61	2117.94	37.61	1984.28	37.61	2440.41
37.62	1287.61	37.62	1830.11	37.62	1949.34	37.62	1892.11	37.62	2448.92
37.63	1485.72	37.63	1677.38	37.63	2214.88	37.63	2165.8	37.63	2973.56
37.64	1293.13	37.64	2049	37.64	2021.06	37.64	2089.58	37.64	2701.69
37.65	1465.64	37.65	1793.27	37.65	2009.38	37.65	1707.69	37.65	2341.61
37.66	1259.24	37.66	1667.03	37.66	2027.98	37.66	2007.05	37.66	2406.92
37.67	1220.67	37.67	1954.65	37.67	1965.51	37.67	1985.34	37.67	2843.6
37.68	1355.11	37.68	1772.87	37.68	1815.55	37.68	1870.85	37.68	2396.81
37.69	1309.46	37.69	1883.93	37.69	1654.19	37.69	2008.94	37.69	2627.8
37.7	1235.7	37.7	1738.74	37.7	2049.52	37.7	1916.48	37.7	2593.05
37.71	1434.76	37.71	1652.26	37.71	1991.9	37.71	1614.53	37.71	2943.82
37.72	1451.46	37.72	1716.81	37.72	2092.05	37.72	1749.58	37.72	2962.53
37.73	1316.46	37.73	1808.6	37.73	2211.26	37.73	1953.5	37.73	2920.67
37.74	1393.44	37.74	1660.57	37.74	1898.12	37.74	1881.95	37.74	2821.15
37.75	1478.6	37.75	1943.73	37.75	1953.9	37.75	1967.26	37.75	2607.73
37.76	1379.97	37.76	1886.78	37.76	1738.82	37.76	1559.34	37.76	2829.26
37.77	1567.93	37.77	1787.08	37.77	2186.59	37.77	1754.89	37.77	2763.43
37.78	1459.92	37.78	1800.91	37.78	2005.24	37.78	1863.12	37.78	2880.38
37.79	1586.75	37.79	2011.25	37.79	2034.33	37.79	1468.13	37.79	2540.18
37.8	1337.37	37.8	2226.32	37.8	2090.6	37.8	2199.72	37.8	2745.6
37.81	1216.6	37.81	2101.97	37.81	2455.95	37.81	2002.91	37.81	2957.76
37.82	1541.24	37.82	1588.34	37.82	1962.1	37.82	1793	37.82	2843.38
37.83	1543.82	37.83	1817.43	37.83	1983.23	37.83	1649.58	37.83	2738.31
37.84	1401.28	37.84	1868.08	37.84	2043.07	37.84	1761.84	37.84	2961.88
37.85	1440.29	37.85	1594.07	37.85	1928.6	37.85	1712.03	37.85	3075.31
37.86	1523.08	37.86	1910.16	37.86	2353.26	37.86	1625.26	37.86	2660.05
37.87	1408.85	37.87	2192.34	37.87	2122.57	37.87	1610.92	37.87	2619.7
37.88	1465.77	37.88	1836.96	37.88	1746.57	37.88	1863.96	37.88	2709.48
37.89	1618.04	37.89	1612.14	37.89	2197.39	37.89	1850.77	37.89	2636.77
37.9	1380.78	37.9	1870.31	37.9	2211.3	37.9	1930.03	37.9	2568.44
37.91	1379.28	37.91	1843.6	37.91	1984.58	37.91	2031.59	37.91	2800.57
37.92	1406.56	37.92	1827.19	37.92	1623.67	37.92	1919.62	37.92	2983.97
37.93	1387.48	37.93	1634.34	37.93	1742.98	37.93	1743.91	37.93	2947.47
37.94	1415.38	37.94	1721.88	37.94	2206.7	37.94	1939.72	37.94	2679.76
37.95	1286.53	37.95	1600.75	37.95	2040.81	37.95	1792.78	37.95	2746.9
37.96	1238.37	37.96	1890.73	37.96	2143.19	37.96	1530.46	37.96	2621.2
37.97	1535.37	37.97	1888.47	37.97	1739.3	37.97	1785.86	37.97	2470.36
37.98	1529.77	37.98	1669.5	37.98	2045.36	37.98	1936.43	37.98	2824.62
37.99	1555.66	37.99	1854.21	37.99	2099.6	37.99	1816.36	37.99	2796
38	1411.04	38	1802.37	38	2048.49	38	1879.23	38	2728.09
38.01	1341.45	38.01	1831.5	38.01	2227.64	38.01	2127.97	38.01	3017.14
38.02	1480.92	38.02	1826.99	38.02	2169.77	38.02	1786.55	38.02	2683.68
38.03	1497.54	38.03	1775.85	38.03	2090.66	38.03	1751.74	38.03	2748.57
38.04	1280.74	38.04	1795.49	38.04	2139.42	38.04	1929.24	38.04	2667.89
38.05	1582.05	38.05	1781.89	38.05	1994.55	38.05	1996.96	38.05	2659.86
38.06	1296.41	38.06	1743.92	38.06	2146.32	38.06	2081.23	38.06	2900.8
38.07	1636.06	38.07	2097.34	38.07	1984.51	38.07	1740.98	38.07	3014.73
38.08	1566.88	38.08	1875.5	38.08	1785.99	38.08	1889.24	38.08	2550.97
38.09	1748.44	38.09	1701.95	38.09	2170.73	38.09	1950.64	38.09	2784.22
38.1	1322.56	38.1	1841.49	38.1	1711.68	38.1	2006.19	38.1	2728
38.11	1270.95	38.11	1842.57	38.11	2036.76	38.11	2115.47	38.11	2981.7
38.12	1358.46	38.12	1469.36	38.12	2219.71	38.12	1904.98	38.12	2876.85
38.13	1567.71	38.13	1841.99	38.13	1923.4	38.13	2050.19	38.13	3076.81
38.14	1427.36	38.14	1981.23	38.14	2316.46	38.14	1857.63	38.14	3004.65
38.15	1466.11	38.15	1825.26	38.15	2164.49	38.15	2257.32	38.15	3029.05
38.16	1387.95	38.16	1742.56	38.16	2171.9	38.16	2028.11	38.16	2783.25
38.17	1313.91	38.17	1849.76	38.17	2487.89	38.17	2065.58	38.17	2740.51
38.18	1481.91	38.18	1618.2	38.18	2355.67	38.18	1956.46	38.18	2999.49
38.19	1225.25	38.19	2053.88	38.19	2104.56	38.19	2188.15	38.19	2854.52
38.2	1297.33	38.2	2077.72	38.2	2365.65	38.2	1988.98	38.2	2876.15
38.21	1569.21	38.21	2011.51	38.21	2188.07	38.21	2025.29	38.21	2915.17
38.22	1477.26	38.22	1714.33	38.22	2597.3	38.22	2306.4	38.22	2728.72
38.23	1493.91	38.23	1744.64	38.23	2290.36	38.23	1972.7	38.23	3058.98
38.24	1440.8	38.24	1728.22	38.24	1928.99	38.24	2110.32	38.24	2678.99
38.25	1299.09	38.25	1678.95	38.25	2129.25	38.25	2191.1	38.25	3114.62
38.26	1750.67	38.26	1687.44	38.26	2142.39	38.26	1900.9	38.26	2873.4
38.27	1506.3	38.27	2123.29	38.27	2216.26	38.27	2035.55	38.27	2850.61
38.28	1396.73	38.28	2183.74	38.28	2109.93	38.28	2191.03	38.28	2889.56
38.29	1282.97	38.29	1814.86	38.29	2327.49	38.29	2212.47	38.29	3029.97
38.3	1500.76	38.3	2068.99	38.3	2383.54	38.3	1799.11	38.3	2955.34
38.31	1380.35	38.31	1905.31	38.31	2199.95	38.31	1810.08	38.31	3290.52
38.32	1382.05	38.32	1741.18	38.32	2447.91	38.32	2233.89	38.32	3194.48
38.33	1452.25	38.33	2124.98	38.33	2424.59	38.33	2051.07	38.33	3378.73
38.34	1282.85	38.34	2070.98	38.34	2245.97	38.34	1819.55	38.34	2766.93
38.35	1448.19	38.35	1789.62	38.35	2059.75	38.35	2049.4	38.35	3054.11
38.36	1466.34	38.36	2349.65	38.36	2064.39	38.36	2152.27	38.36	2780.1
38.37	1368.17	38.37	2003.19	38.37	1869.89	38.37	1906.67	38.37	2829.73
38.38	1674.59	38.38	2142.47	38.38	2276.5	38.38	2514.4	38.38	3070.41
38.39	1290.66	38.39	2057.25	38.39	2326.75	38.39	2382.21	38.39	3295.51
38.4	1762.44	38.4	1771.06	38.4	1946.1	38.4	2091.74	38.4	3382.79
38.41	1869.99	38.41	1524.32	38.41	2026.67	38.41	2297.47	38.41	3045
38.42	1510.17	38.42	1793.41	38.42	2441.72	38.42	2333.68	38.42	2719.98
38.43	1502.82	38.43	2019.87	38.43	2594.68	38.43	2150.67	38.43	2698.98
38.44	1837.3	38.44	2305.09	38.44	2029.63	38.44	1884.11	38.44	3132.98
38.45	1753.16	38.45	2079.9	38.45	2465.14	38.45	2179.64	38.45	3139.06
38.46	1627.08	38.46	2208.57	38.46	2445.83	38.46	2149.05	38.46	3069.3
38.47	1529.06	38.47	2142.5	38.47	2535.59	38.47	2438.86	38.47	2936.93
38.48	1580.67	38.48	1785.88	38.48	2463.36	38.48	2146.22	38.48	3319.75
38.49	1508.13	38.49	2085.67	38.49	2734.78	38.49	2397.93	38.49	3712.39
38.5	1497.21	38.5	1975.66	38.5	2569.63	38.5	2481.42	38.5	3246.06
38.51	1598.61	38.51	1920.41	38.51	2472.47	38.51	2196.92	38.51	3034.82
38.52	1680.69	38.52	2050.36	38.52	2838.31	38.52	2436.88	38.52	3083.36
38.53	1553.67	38.53	2011.52	38.53	2649.78	38.53	2440.77	38.53	3454.83
38.54	1690.84	38.54	2295.01	38.54	2536.76	38.54	2330.52	38.54	3333.97
38.55	1771.15	38.55	2304.47	38.55	2655.65	38.55	2542.18	38.55	3186.2
38.56	1719.99	38.56	1902.69	38.56	2785.67	38.56	2467.36	38.56	3101.33
38.57	1839.25	38.57	1922.75	38.57	2728.89	38.57	2180.63	38.57	3175.2
38.58	1609.69	38.58	2352.12	38.58	2509.49	38.58	2228.17	38.58	3314.08
38.59	1597.33	38.59	2051.52	38.59	2535.37	38.59	2300.05	38.59	3306.34
38.6	1095.31	38.6	2740.18	38.6	2373.35	38.6	2300.17	38.6	3472.25
38.61	1529.31	38.61	2172.26	38.61	2803.61	38.61	2363.23	38.61	3158.49
38.62	2043.98	38.62	2109.49	38.62	2559.62	38.62	2249.8	38.62	3543.88
38.63	1526.38	38.63	2137.27	38.63	2458.49	38.63	2305.7	38.63	3822.61
38.64	1466.97	38.64	2533.04	38.64	2443.44	38.64	2451.15	38.64	3503.42
38.65	1690.81	38.65	2166.44	38.65	2660.16	38.65	2759.56	38.65	3527.19
38.66	1399.86	38.66	2311.67	38.66	2871.59	38.66	2855.57	38.66	3597.88
38.67	1599.05	38.67	2433.92	38.67	2726.04	38.67	2650.59	38.67	3506.88
38.68	1518.88	38.68	2357.6	38.68	2738.11	38.68	2435.84	38.68	3797.73
38.69	1489.55	38.69	2027.26	38.69	2711.75	38.69	2553.53	38.69	3609.69
38.7	1520.24	38.7	2069.93	38.7	2623.11	38.7	2547.03	38.7	3764.01
38.71	1527.12	38.71	2258.42	38.71	2690.1	38.71	2475.84	38.71	3518.39
38.72	1727.86	38.72	2506.48	38.72	2926.85	38.72	2421	38.72	3388.73
38.73	1717.64	38.73	2150.66	38.73	2888.48	38.73	3005.11	38.73	3432.68
38.74	1718.99	38.74	2078.29	38.74	3032.75	38.74	3294.72	38.74	3731.9
38.75	1910.86	38.75	2205.05	38.75	2761.43	38.75	2865.39	38.75	4493.3
38.76	1924.94	38.76	2216.06	38.76	2988.68	38.76	2982.81	38.76	3659.74
38.77	2079.04	38.77	2486.05	38.77	2987.9	38.77	2855.84	38.77	3812.07
38.78	2011.1	38.78	2380.92	38.78	2755.25	38.78	2698.23	38.78	3718.54
38.79	1623.07	38.79	2253.19	38.79	3136.57	38.79	2939.4	38.79	4207.2
38.8	1979.5	38.8	2475.82	38.8	3282.08	38.8	2662.53	38.8	3702.59
38.81	1894.46	38.81	2234.04	38.81	3006.19	38.81	2715.83	38.81	3903.23
38.82	2181.34	38.82	2603.5	38.82	3190.32	38.82	3207.64	38.82	3984.54
38.83	2235.45	38.83	2442.33	38.83	3347.18	38.83	3044.4	38.83	4147.29
38.84	1949.49	38.84	2525.57	38.84	3619.94	38.84	3083.85	38.84	4141.16
38.85	1695.1	38.85	2454.07	38.85	3391.12	38.85	2733.4	38.85	4359.95
38.86	2257.66	38.86	2620.63	38.86	3396.28	38.86	2914.86	38.86	4517.84
38.87	2350.41	38.87	2688.71	38.87	3394.46	38.87	3544.46	38.87	4312.45
38.88	2381.71	38.88	2663.07	38.88	3316.6	38.88	3112.26	38.88	5103.74
38.89	2065.02	38.89	2634.69	38.89	3154.95	38.89	2950.24	38.89	4541.54
38.9	2136.46	38.9	2483.92	38.9	3799.58	38.9	3149.35	38.9	4426.5
38.91	1944.45	38.91	2483.99	38.91	3559.7	38.91	3112.75	38.91	4303.03
38.92	2059.6	38.92	3340.2	38.92	3562.28	38.92	3574.55	38.92	4380.48
38.93	2357.09	38.93	3121.64	38.93	3504.25	38.93	3494.9	38.93	4224.18
38.94	2353.64	38.94	3047.7	38.94	3595.03	38.94	3471.6	38.94	4640.39
38.95	2208.13	38.95	2953.71	38.95	3856.39	38.95	3331.69	38.95	4724
38.96	2696.9	38.96	2818.67	38.96	3822.57	38.96	3726.14	38.96	5547.01
38.97	2761.35	38.97	3223.47	38.97	4291.62	38.97	3688.08	38.97	4653.35
38.98	2892.12	38.98	3572.92	38.98	4350.27	38.98	4151.5	38.98	5224.97
38.99	2385.01	38.99	3253.94	38.99	3867.58	38.99	3828.85	38.99	5080.12
39	2179.69	39	3518	39	3887.76	39	3876.85	39	4861.26
39.01	2601.89	39.01	3421.07	39.01	4101.43	39.01	4375.97	39.01	4994.31
39.02	2747.49	39.02	3645.33	39.02	4593.88	39.02	4124.01	39.02	5604.07
39.03	3054.18	39.03	3714	39.03	4405.69	39.03	4399.35	39.03	6045.45
39.04	2632.58	39.04	3785.56	39.04	4789.58	39.04	3976.89	39.04	5671.15
39.05	2992.03	39.05	3849.19	39.05	4397.21	39.05	4447.87	39.05	5365.7
39.06	3296.22	39.06	3875.71	39.06	5093.27	39.06	4298.25	39.06	5520.34
39.07	3206.75	39.07	3878.96	39.07	4367.06	39.07	4224.31	39.07	5869.29
39.08	3065.95	39.08	3892.98	39.08	3954.27	39.08	4264.42	39.08	6007.86
39.09	3114.54	39.09	4278.87	39.09	4791.98	39.09	4880.74	39.09	6087.65
39.1	3462.43	39.1	4569.62	39.1	5535.75	39.1	4806.71	39.1	5875.86
39.11	3455.27	39.11	4125.66	39.11	4937.77	39.11	5083.5	39.11	6114.57
39.12	3471.38	39.12	4190.8	39.12	5474.97	39.12	5197.62	39.12	6183.22
39.13	3598.37	39.13	4928.12	39.13	5396.88	39.13	5129.87	39.13	6985.39
39.14	3892.89	39.14	4790.95	39.14	5041.88	39.14	5515.72	39.14	6791.71
39.15	3672.11	39.15	4638.38	39.15	5432.71	39.15	5111.21	39.15	7012.95
39.16	3576.7	39.16	4688.54	39.16	6093.34	39.16	5066.99	39.16	6817.47
39.17	3878.37	39.17	4584.38	39.17	5546.32	39.17	5387.3	39.17	6757.03
39.18	3731.27	39.18	5330.28	39.18	6005.64	39.18	5592.98	39.18	6598.31
39.19	4251.79	39.19	5047.21	39.19	5830.67	39.19	5687.24	39.19	7484.9
39.2	4393.42	39.2	4941.51	39.2	6004.6	39.2	5702.05	39.2	7128.94
39.21	4369.66	39.21	5325.66	39.21	7116.19	39.21	6603.69	39.21	8034.71
39.22	4808.32	39.22	5429.05	39.22	7203.18	39.22	6557.18	39.22	8206.52
39.23	4881.68	39.23	5476.54	39.23	6739.19	39.23	6632.26	39.23	8258.95
39.24	5082.27	39.24	5381.77	39.24	6261.89	39.24	6439.67	39.24	8083.73
39.25	5352.12	39.25	5744.15	39.25	6774.77	39.25	6891.99	39.25	8504.18
39.26	4961.63	39.26	6327.67	39.26	7664.01	39.26	6899.62	39.26	8382.17
39.27	5222.98	39.27	6097.17	39.27	7346.99	39.27	6950.99	39.27	8643.46
39.28	6153.76	39.28	6679.37	39.28	8066.4	39.28	7078.57	39.28	8205.34
39.29	6180.8	39.29	5992.83	39.29	8022.6	39.29	6815.53	39.29	8894.82
39.3	6060.91	39.3	5904.12	39.3	7435.57	39.3	6620.12	39.3	9212.85
39.31	5904.95	39.31	7140.78	39.31	8093.46	39.31	7494.27	39.31	8672.85
39.32	6223.6	39.32	6927.42	39.32	8023.11	39.32	7429.78	39.32	9887.54
39.33	6628.8	39.33	6969.09	39.33	8635.04	39.33	8699.03	39.33	9689.48
39.34	6253.81	39.34	7708.64	39.34	8734.43	39.34	7658.73	39.34	9894.28
39.35	6963.82	39.35	7350.99	39.35	9511.98	39.35	8384.46	39.35	9784.64
39.36	7662.75	39.36	8570.61	39.36	8577.23	39.36	8878.21	39.36	10038.4
39.37	7840.19	39.37	8663.61	39.37	8590.97	39.37	8589.73	39.37	10423
39.38	7925.25	39.38	8239.06	39.38	8768.35	39.38	8803.75	39.38	10265.3
39.39	7835.11	39.39	8125.39	39.39	8880.35	39.39	8969.69	39.39	10722.4
39.4	8340.81	39.4	8274.71	39.4	9629.03	39.4	9299.01	39.4	10944.1
39.41	8252.71	39.41	7770.47	39.41	10094.2	39.41	9132.62	39.41	11447.3
39.42	9148.69	39.42	9121.54	39.42	9542.71	39.42	8978.33	39.42	10709.3
39.43	8573.37	39.43	8841.59	39.43	10312	39.43	9275.56	39.43	10701.5
39.44	9025.84	39.44	9333.29	39.44	11141.5	39.44	9575.03	39.44	11731.3
39.45	9610.87	39.45	9054.15	39.45	11054.4	39.45	9507.21	39.45	11793.5
39.46	9285.69	39.46	8492.99	39.46	11685.4	39.46	9791.88	39.46	12216.4
39.47	10139.2	39.47	9870.98	39.47	10335.1	39.47	10727.6	39.47	12404
39.48	9852.57	39.48	10236.9	39.48	11025.6	39.48	10029.4	39.48	12113.7
39.49	10891.7	39.49	10190.8	39.49	11088.3	39.49	10362	39.49	12531.4
39.5	11151.7	39.5	10316.3	39.5	10854	39.5	10113	39.5	12320
39.51	10902.6	39.51	9840.47	39.51	11047.1	39.51	10236.1	39.51	12736.7
39.52	10780.7	39.52	10750.3	39.52	11826.2	39.52	9841.69	39.52	12704.8
39.53	11234.9	39.53	10284.8	39.53	12368.9	39.53	9911.22	39.53	12262.8
39.54	11379	39.54	10710.4	39.54	12856.9	39.54	10847.7	39.54	13070.1
39.55	11970.7	39.55	10369.5	39.55	11778.7	39.55	11017.2	39.55	12678.4
39.56	12959.5	39.56	11059.9	39.56	12414.5	39.56	10972.3	39.56	12676.9
39.57	13300.6	39.57	11286.5	39.57	12401.6	39.57	11311.7	39.57	13101.6
39.58	12965.5	39.58	10968.7	39.58	12215.9	39.58	11404.8	39.58	13778.7
39.59	13253.2	39.59	11589.9	39.59	13551.1	39.59	11980.5	39.59	13719
39.6	13955.8	39.6	11085	39.6	12487.1	39.6	11163.6	39.6	13415.5
39.61	14231.3	39.61	11212.8	39.61	12286.6	39.61	11747.8	39.61	14089.5
39.62	14306.9	39.62	11995.7	39.62	13409.5	39.62	11453.6	39.62	13649.4
39.63	14192.3	39.63	11558.9	39.63	12910.2	39.63	11267.7	39.63	14329.4
39.64	14333.6	39.64	12936.9	39.64	13425.8	39.64	12013.4	39.64	14351.5
39.65	14061.3	39.65	13361.8	39.65	12998.6	39.65	12313.5	39.65	14523.1
39.66	15541.3	39.66	12607.1	39.66	12937.5	39.66	11703.7	39.66	14046.6
39.67	14695.5	39.67	12453.9	39.67	13729.7	39.67	11498.2	39.67	14329.2
39.68	15275.7	39.68	12015.2	39.68	13401.2	39.68	12365.4	39.68	14720.8
39.69	15690.6	39.69	12651.9	39.69	13913.9	39.69	12183.1	39.69	14486
39.7	15381.6	39.7	13137.7	39.7	13147.9	39.7	11904.4	39.7	15006.7
39.71	15414.6	39.71	12664.2	39.71	13445.5	39.71	11855.4	39.71	14757.7
39.72	15754.2	39.72	13694.8	39.72	14249.9	39.72	12129.2	39.72	15133
39.73	15772.5	39.73	12679.4	39.73	13241.7	39.73	12816.4	39.73	14874.2
39.74	17173.5	39.74	13663.1	39.74	13428.8	39.74	11926.2	39.74	14826.6
39.75	16713.2	39.75	14444.4	39.75	13259.9	39.75	13003.7	39.75	14926.4
39.76	15951	39.76	13454.4	39.76	13756.5	39.76	12838.9	39.76	15138.5
39.77	17547.2	39.77	13277.1	39.77	13375.4	39.77	12228.1	39.77	15869
39.78	17490.4	39.78	13158	39.78	13571.3	39.78	12176.9	39.78	15324.3
39.79	17298.9	39.79	13500.3	39.79	14871.8	39.79	12757.1	39.79	15078.5
39.8	17721.8	39.8	13148.1	39.8	15392.1	39.8	12216.1	39.8	15152.2
39.81	16711.8	39.81	13508.5	39.81	14420.3	39.81	12711.6	39.81	15405.7
39.82	17527.4	39.82	13293.3	39.82	14083.1	39.82	12292.7	39.82	14664.6
39.83	18454.4	39.83	13760.1	39.83	13871.6	39.83	11928.6	39.83	14727.9
39.84	17844.1	39.84	13534.3	39.84	14737.1	39.84	12275.5	39.84	15267.3
39.85	17693.4	39.85	13305	39.85	13824.1	39.85	12186.5	39.85	15729.6
39.86	16896.5	39.86	13869.9	39.86	14195.1	39.86	12122.7	39.86	15302.1
39.87	17836.2	39.87	13828.2	39.87	13788.7	39.87	12397.4	39.87	14336.1
39.88	17879.7	39.88	13973.1	39.88	13360.9	39.88	12523.3	39.88	14711.7
39.89	18738.2	39.89	12891.6	39.89	14220.7	39.89	12413	39.89	15338.4
39.9	17433.8	39.9	13220.2	39.9	13886	39.9	12459.9	39.9	14532.3
39.91	17998.5	39.91	14334.6	39.91	14144.7	39.91	12141.9	39.91	14767.9
39.92	17118.5	39.92	13559.2	39.92	13307.7	39.92	12524	39.92	14805.4
39.93	17342.1	39.93	13495.1	39.93	13837.1	39.93	12399.6	39.93	14924.2
39.94	17936	39.94	13571.1	39.94	13439	39.94	12229.6	39.94	14113.8
39.95	17691.2	39.95	13095	39.95	12911.8	39.95	12023.3	39.95	14513
39.96	17545.8	39.96	13441.7	39.96	13217.4	39.96	11847	39.96	14264.6
39.97	18490.8	39.97	14142.8	39.97	13384.7	39.97	11535.9	39.97	14874.1
39.98	17944.6	39.98	13470.1	39.98	13771.2	39.98	13130.3	39.98	14644.7
39.99	17504.5	39.99	13282	39.99	13258.5	39.99	12312.3	39.99	14720.9
40	17987.7	40	13167.6	40	13489.6	40	12101.9	40	14211.4
40.01	17620.3	40.01	12549.5	40.01	13425.3	40.01	12573.3	40.01	14702.6
40.02	16459.9	40.02	12580.5	40.02	13127.4	40.02	11455.2	40.02	13857.6
40.03	16416.9	40.03	12741.8	40.03	12793	40.03	12028.9	40.03	14230.9
40.04	16700.5	40.04	12864.2	40.04	13414.2	40.04	11825.4	40.04	14174.4
40.05	15788.6	40.05	12708.2	40.05	13250	40.05	12179.6	40.05	13991.3
40.06	15984	40.06	13532.9	40.06	12969.5	40.06	12169.9	40.06	13871.9
40.07	16192.2	40.07	12755.6	40.07	13313.1	40.07	11931.3	40.07	13369.6
40.08	17250.7	40.08	13498.1	40.08	13316.3	40.08	12885.6	40.08	13446.2
40.09	16314.8	40.09	12394.9	40.09	12759.5	40.09	12272.7	40.09	14254.7
40.1	15734.9	40.1	12919.3	40.1	12927.3	40.1	11574.1	40.1	13986.3
40.11	16299.5	40.11	11837.7	40.11	12253.6	40.11	11559.1	40.11	14775
40.12	15725.3	40.12	12356.6	40.12	13097.1	40.12	11772.5	40.12	13916.1
40.13	15512.1	40.13	12333.8	40.13	12613.1	40.13	11432	40.13	13537.2
40.14	15414.3	40.14	11626	40.14	12408.1	40.14	11341.3	40.14	14169.9
40.15	15016.7	40.15	11895.9	40.15	12031.2	40.15	12093.2	40.15	13863.4
40.16	14938.8	40.16	11772.7	40.16	11845.5	40.16	11256.2	40.16	13099.2
40.17	14210.9	40.17	11143.9	40.17	11893.8	40.17	12860.4	40.17	13166.6
40.18	13966.3	40.18	11397.8	40.18	10878.8	40.18	11942.8	40.18	13111.1
40.19	13919.5	40.19	11346.5	40.19	11157.6	40.19	11323.8	40.19	12883.6
40.2	14666.8	40.2	12072.7	40.2	11490.4	40.2	11426.2	40.2	12360.8
40.21	13735.1	40.21	11309.2	40.21	11173.1	40.21	11785.2	40.21	12473.9
40.22	14699.9	40.22	11145.1	40.22	12251.7	40.22	11304.7	40.22	13310.7
40.23	14622.5	40.23	11269.9	40.23	11278.5	40.23	10507.6	40.23	13335.6
40.24	14239	40.24	11708.2	40.24	11294.5	40.24	10349.2	40.24	12284.1
40.25	13947.8	40.25	11788.9	40.25	10752	40.25	10686.5	40.25	12995.9
40.26	13699.1	40.26	11473.5	40.26	11459.7	40.26	11964.6	40.26	13153.3
40.27	13606.5	40.27	11387.9	40.27	11730.9	40.27	11441.3	40.27	12726.2
40.28	13253.2	40.28	10947.9	40.28	11357.2	40.28	10872.9	40.28	12486.4
40.29	13858.7	40.29	10694.6	40.29	11535.3	40.29	10992.6	40.29	12958.4
40.3	13955	40.3	11013.7	40.3	11912.5	40.3	10480.1	40.3	12946
40.31	13288.5	40.31	10934.4	40.31	11713.8	40.31	11212.7	40.31	12535.5
40.32	13679.9	40.32	9924.04	40.32	10945.6	40.32	10330.3	40.32	12064.7
40.33	12896.7	40.33	10702.6	40.33	10614.5	40.33	10118.3	40.33	12580.4
40.34	12870.1	40.34	10304.7	40.34	11721.3	40.34	10245.5	40.34	12467.4
40.35	12969.4	40.35	10511.3	40.35	10914	40.35	10747.5	40.35	13338.8
40.36	12665.3	40.36	10043.2	40.36	10969.5	40.36	10107	40.36	12031.3
40.37	12661.8	40.37	9993.39	40.37	11094.2	40.37	10148.4	40.37	11756.5
40.38	12408.3	40.38	9969.62	40.38	10412.4	40.38	10693.9	40.38	11536.2
40.39	12069.4	40.39	10077.6	40.39	10248.1	40.39	9746.26	40.39	12179.8
40.4	12374.3	40.4	10574.2	40.4	10637.4	40.4	10525.2	40.4	11796.8
40.41	12207.7	40.41	10835.2	40.41	9990.77	40.41	10454.9	40.41	11405.9
40.42	12771.7	40.42	9995.23	40.42	10463.9	40.42	9868.99	40.42	11385.7
40.43	12881.5	40.43	10072.2	40.43	9756.52	40.43	9261.91	40.43	10418
40.44	12503.8	40.44	9385.75	40.44	9586.8	40.44	9109.15	40.44	10874.4
40.45	11872.2	40.45	9904.8	40.45	8770.19	40.45	9411.29	40.45	10748.7
40.46	12571	40.46	9414.13	40.46	8586.73	40.46	9173.22	40.46	10866.9
40.47	12029.3	40.47	9617.09	40.47	9334.45	40.47	8711.48	40.47	10301.5
40.48	11794.2	40.48	9531.7	40.48	9626.12	40.48	8904	40.48	9637.91
40.49	12022.7	40.49	8698.29	40.49	9190.12	40.49	8894.89	40.49	9954.05
40.5	11131.5	40.5	9148.03	40.5	8933.89	40.5	8434.84	40.5	9370.54
40.51	11622.9	40.51	8682.83	40.51	8874.31	40.51	8459.46	40.51	9599.16
40.52	10116.9	40.52	8399.11	40.52	8686.36	40.52	7889.33	40.52	9441.48
40.53	10295.6	40.53	8102.84	40.53	8446.81	40.53	8115.01	40.53	9477.61
40.54	9917.19	40.54	8711.31	40.54	8243.88	40.54	7736.95	40.54	8878.95
40.55	9571.71	40.55	8198.48	40.55	8348.21	40.55	8096.27	40.55	8138.4
40.56	9218.28	40.56	7289.62	40.56	7691.34	40.56	8625.84	40.56	8230.63
40.57	8823.85	40.57	7199.92	40.57	7990.32	40.57	7387.31	40.57	8829.62
40.58	8559.29	40.58	7349.75	40.58	7221.84	40.58	7611.2	40.58	8378.15
40.59	8642.99	40.59	7160.87	40.59	6484.99	40.59	7311.62	40.59	7387.74
40.6	8396.88	40.6	6802.95	40.6	6855.23	40.6	6404.87	40.6	7632.27
40.61	8341.23	40.61	6982.88	40.61	6199.35	40.61	6494.11	40.61	7615.32
40.62	7888.92	40.62	6233.08	40.62	5968.84	40.62	6203.22	40.62	7661.57
40.63	7603.71	40.63	6148.38	40.63	5871.29	40.63	6471.1	40.63	6957.08
40.64	6449.04	40.64	5936.05	40.64	6023.5	40.64	6689.61	40.64	7303.95
40.65	7169.56	40.65	6100.93	40.65	5926.48	40.65	5949.85	40.65	6780.78
40.66	6384.71	40.66	5877.78	40.66	5204.31	40.66	5404.44	40.66	6617.52
40.67	6512.32	40.67	5617.16	40.67	5671.81	40.67	5612.9	40.67	6745.94
40.68	6107.23	40.68	5125.15	40.68	5319.74	40.68	5376.93	40.68	5690.23
40.69	5968.41	40.69	4921.04	40.69	4951.06	40.69	5024.69	40.69	6423.93
40.7	5278.92	40.7	5215.82	40.7	4898.48	40.7	4984.94	40.7	6556.51
40.71	4856.05	40.71	4574.83	40.71	4669.17	40.71	4483.59	40.71	6271.68
40.72	4725.01	40.72	4358.26	40.72	4252.43	40.72	4739.96	40.72	5419.82
40.73	4758.38	40.73	4025.75	40.73	4273.15	40.73	4465.8	40.73	5653.07
40.74	4383.84	40.74	4393.95	40.74	3742.08	40.74	4413.41	40.74	5530.15
40.75	4289.44	40.75	3704.38	40.75	4114.12	40.75	4422.67	40.75	5027.91
40.76	3746.18	40.76	3642.42	40.76	3643.71	40.76	3884.95	40.76	4822.88
40.77	3959.16	40.77	3476.71	40.77	4223.45	40.77	3961.4	40.77	4997.82
40.78	3521.86	40.78	3718.77	40.78	4146.6	40.78	3898.71	40.78	4903.21
40.79	3783.96	40.79	3765.9	40.79	3795.29	40.79	4321.98	40.79	4192.41
40.8	3746.35	40.8	3413.21	40.8	4229.35	40.8	3627.77	40.8	4824.25
40.81	3281.36	40.81	3543.92	40.81	3404.4	40.81	3562.01	40.81	4229.82
40.82	3415.14	40.82	3296.91	40.82	3421.43	40.82	3601.39	40.82	4465.86
40.83	3387.52	40.83	3050.69	40.83	3139.56	40.83	3117.23	40.83	4471.41
40.84	3432.4	40.84	3293.82	40.84	3662.36	40.84	3152.26	40.84	4298.1
40.85	3205.96	40.85	3596.05	40.85	3190.8	40.85	3142.99	40.85	4522.32
40.86	3072.35	40.86	3205.57	40.86	2930.73	40.86	3191.73	40.86	4361.33
40.87	2842.44	40.87	3080.49	40.87	3460.6	40.87	2919.85	40.87	4152.94
40.88	2858.9	40.88	3171.17	40.88	2999.2	40.88	2968.89	40.88	3822.39
40.89	2711.91	40.89	2745.37	40.89	3092.46	40.89	2980.56	40.89	3936.95
40.9	2608.45	40.9	2731.38	40.9	2946.04	40.9	2808.92	40.9	3511.88
40.91	2716.07	40.91	2604.94	40.91	2984.72	40.91	2740.12	40.91	3988.67
40.92	2286.32	40.92	2763.17	40.92	3025.83	40.92	2782.51	40.92	3517.9
40.93	2580.09	40.93	2598.1	40.93	2897.21	40.93	2819.16	40.93	3254.94
40.94	2362.37	40.94	2481.77	40.94	2879.77	40.94	2620.29	40.94	3295.17
40.95	2139.61	40.95	2629.95	40.95	2701.91	40.95	2561.79	40.95	3892.96
40.96	2111.43	40.96	2531.8	40.96	2598.46	40.96	2732.25	40.96	3063.86
40.97	2290.59	40.97	2320.06	40.97	2602.63	40.97	2534.66	40.97	3430.97
40.98	2235.59	40.98	2008.03	40.98	2567.64	40.98	2266.57	40.98	3765.74
40.99	2038.51	40.99	2278.4	40.99	2160.21	40.99	2404.75	40.99	3458.38
41	2142.87	41	2015.73	41	2713.21	41	2228.24	41	3132.97
41.01	2358.92	41.01	2024.92	41.01	2478.78	41.01	2437.09	41.01	3510.45
41.02	2007.61	41.02	2113.87	41.02	2526.46	41.02	2515.45	41.02	3781.81
41.03	2132.16	41.03	2083.92	41.03	2532.75	41.03	2374.79	41.03	3239.78
41.04	2293.31	41.04	2026.68	41.04	2360.74	41.04	1930.11	41.04	3101.36
41.05	1649.49	41.05	2042.14	41.05	2299.3	41.05	2165.43	41.05	3715.22
41.06	1580.37	41.06	2235.59	41.06	2171.96	41.06	1972.92	41.06	2993.35
41.07	1841.52	41.07	2426.05	41.07	2337.82	41.07	2377.88	41.07	3430.18
41.08	1739.32	41.08	2153.51	41.08	2584.07	41.08	2203.14	41.08	3289.32
41.09	1625.86	41.09	1935.94	41.09	2304.4	41.09	2172.54	41.09	2729.06
41.1	1848.92	41.1	1997.18	41.1	2343.64	41.1	2140.61	41.1	3170.73
41.11	1713.04	41.11	2096.86	41.11	2547.93	41.11	1793.57	41.11	2914.15
41.12	1753.28	41.12	2098.66	41.12	2259.95	41.12	1977.17	41.12	2779
41.13	1330.06	41.13	1903.92	41.13	2082.04	41.13	1999.8	41.13	2752.42
41.14	1880.18	41.14	2316.21	41.14	2232.85	41.14	2119.05	41.14	2999.77
41.15	1742.54	41.15	2105.55	41.15	2423.53	41.15	2024.86	41.15	2922.58
41.16	1583.73	41.16	2149.53	41.16	2168.9	41.16	2257.47	41.16	2839.14
41.17	1801.13	41.17	1965.75	41.17	2452.45	41.17	2119.82	41.17	2542.67
41.18	1937.78	41.18	1723.77	41.18	2241.32	41.18	2176.93	41.18	2696.14
41.19	1527.89	41.19	1824.62	41.19	2340.4	41.19	2280.25	41.19	2374.59
41.2	1843.62	41.2	1901.16	41.2	1875.17	41.2	1996.47	41.2	2728.52
41.21	1565.9	41.21	1549.96	41.21	1780.53	41.21	1860	41.21	2673.92
41.22	1521.53	41.22	1761.48	41.22	1980.64	41.22	1792.16	41.22	2698.06
41.23	1850.61	41.23	2164.9	41.23	2021.19	41.23	1977.76	41.23	2955.59
41.24	1639.82	41.24	1811.18	41.24	2083.49	41.24	2135.74	41.24	2630.45
41.25	1875.81	41.25	1765.91	41.25	2010.78	41.25	1972.96	41.25	2612.29
41.26	1786.43	41.26	1803.47	41.26	1906.42	41.26	1673.28	41.26	2433.57
41.27	1519.29	41.27	1734.38	41.27	1612.94	41.27	1706.9	41.27	2501.25
41.28	1581.19	41.28	1574.95	41.28	1892.93	41.28	1845.52	41.28	3030.21
41.29	1528.52	41.29	1601.62	41.29	2145.61	41.29	2053.19	41.29	2840.61
41.3	1384.24	41.3	1542.91	41.3	1781.34	41.3	1931.74	41.3	2862.56
41.31	1852.03	41.31	1877.74	41.31	1866.09	41.31	1854.31	41.31	2831.4
41.32	1741.18	41.32	1939.66	41.32	1891.48	41.32	1863.21	41.32	2656.38
41.33	1423.82	41.33	1778.48	41.33	1866.98	41.33	1913.65	41.33	2825.61
41.34	1662.68	41.34	1726.51	41.34	1796.67	41.34	1816.72	41.34	2796.13
41.35	1649.57	41.35	1683.16	41.35	2005.37	41.35	1912.07	41.35	2734.8
41.36	1388.83	41.36	1703.58	41.36	1883.59	41.36	1706.82	41.36	2518.45
41.37	1419.31	41.37	2118.89	41.37	1704.57	41.37	1961.16	41.37	2707.2
41.38	1262.44	41.38	1802.98	41.38	1912.76	41.38	1782.18	41.38	2619.79
41.39	1402.06	41.39	2001.68	41.39	1903.6	41.39	1847.13	41.39	2741.73
41.4	1317.84	41.4	1640.93	41.4	1705.41	41.4	1710.51	41.4	2795.01
41.41	1446.8	41.41	1558.03	41.41	2035.28	41.41	1722.25	41.41	2919.68
41.42	1456.91	41.42	1591.43	41.42	1973.04	41.42	1675.94	41.42	2408.13
41.43	1342.04	41.43	1825.29	41.43	1740.56	41.43	1864.81	41.43	2281.96
41.44	1325.4	41.44	1772.65	41.44	1853.83	41.44	1790.09	41.44	2336.15
41.45	1283.38	41.45	1920	41.45	1953.07	41.45	1611.16	41.45	2576.63
41.46	1050.43	41.46	1931.76	41.46	1948.82	41.46	1972.29	41.46	2657.85
41.47	1340	41.47	1794.31	41.47	1412.54	41.47	2020.99	41.47	2514.32
41.48	1371.78	41.48	1634.21	41.48	1945.84	41.48	1875.91	41.48	2582.91
41.49	1395.36	41.49	1402.92	41.49	1889.2	41.49	1460.28	41.49	2642.24
41.5	1144.09	41.5	1371.89	41.5	1550.12	41.5	1916.96	41.5	2342.79
41.51	1205.02	41.51	1442.26	41.51	1782.25	41.51	1808.64	41.51	2879.86
41.52	1511.25	41.52	1521.62	41.52	1998.95	41.52	1839.57	41.52	2351.51
41.53	972.031	41.53	1793.12	41.53	1920.08	41.53	1722.55	41.53	2471.91
41.54	1075.95	41.54	1588.42	41.54	1995.7	41.54	1579.03	41.54	2227.09
41.55	1286.07	41.55	1808.5	41.55	1998.81	41.55	1480.28	41.55	2448.41
41.56	1159.67	41.56	1620.53	41.56	1734.11	41.56	1446.87	41.56	2873.29
41.57	1230.68	41.57	1769.37	41.57	1762.51	41.57	1548.14	41.57	2331.46
41.58	1305.47	41.58	1689.14	41.58	1607.72	41.58	1560.35	41.58	2681.82
41.59	1263.95	41.59	1436.35	41.59	1451.06	41.59	1519.36	41.59	2498.74
41.6	1219.59	41.6	1622.09	41.6	1713.56	41.6	1959.99	41.6	2523.91
41.61	1024.87	41.61	1708.85	41.61	1644.01	41.61	1645.89	41.61	2267.34
41.62	1105.63	41.62	1239.76	41.62	1748.81	41.62	1588.84	41.62	2428.02
41.63	1351.42	41.63	1384.99	41.63	1937.45	41.63	1413.62	41.63	2660
41.64	1199.82	41.64	1654.36	41.64	1833.12	41.64	1476.68	41.64	2400.18
41.65	1011.09	41.65	1388.03	41.65	1870.47	41.65	1636.18	41.65	2751.21
41.66	1087.57	41.66	1506.62	41.66	1583.55	41.66	1525.39	41.66	2644.29
41.67	1384.48	41.67	1371.43	41.67	1602.37	41.67	1653.43	41.67	2327.87
41.68	1315.02	41.68	1425.51	41.68	1817.1	41.68	1620.42	41.68	2709.94
41.69	1444.52	41.69	1328.76	41.69	1720.47	41.69	1613.21	41.69	2695.47
41.7	1214.28	41.7	1506.43	41.7	1857.75	41.7	1728.27	41.7	2749.39
41.71	1163.01	41.71	1380.02	41.71	1519.96	41.71	1933.48	41.71	2469.78
41.72	1016.75	41.72	1559.26	41.72	1587.27	41.72	1868.24	41.72	2411.37
41.73	1277.53	41.73	1640.84	41.73	1643.67	41.73	1335.6	41.73	2622.75
41.74	1106.64	41.74	1380.15	41.74	1653.25	41.74	1536.26	41.74	2370.1
41.75	1214.91	41.75	1299.55	41.75	1641.57	41.75	1697.12	41.75	2170
41.76	1214.51	41.76	1617.34	41.76	1530.08	41.76	1688.87	41.76	2532.21
41.77	1042.52	41.77	1677.65	41.77	1456.86	41.77	1764.39	41.77	2498.64
41.78	1246.47	41.78	1478.69	41.78	2172.08	41.78	1528.75	41.78	2354.42
41.79	1302.81	41.79	1498.99	41.79	1919.63	41.79	1747.87	41.79	2301.82
41.8	1298.29	41.8	1544.79	41.8	1406.15	41.8	1686.19	41.8	2000.13
41.81	1003.71	41.81	1454.75	41.81	1619.5	41.81	1463.3	41.81	2172.6
41.82	1082.97	41.82	1010.15	41.82	1664.15	41.82	1726.85	41.82	2148.63
41.83	1096.71	41.83	1472.24	41.83	1658.21	41.83	1546.88	41.83	2165.76
41.84	1030.63	41.84	1984.41	41.84	1841.03	41.84	1613.06	41.84	2284.77
41.85	1282.93	41.85	1352.55	41.85	1785.54	41.85	1746.08	41.85	2481.91
41.86	1323.13	41.86	1478.07	41.86	1741.79	41.86	1688.05	41.86	2335.24
41.87	1120.49	41.87	1481.63	41.87	1697.07	41.87	1609.89	41.87	2276.9
41.88	1094.59	41.88	1578.99	41.88	1761.8	41.88	1393.31	41.88	2219.98
41.89	1089.08	41.89	1375.76	41.89	1778.4	41.89	1656.11	41.89	2350.95
41.9	1032.45	41.9	1380.21	41.9	1756.75	41.9	1633.67	41.9	2570.79
41.91	963.475	41.91	1510.03	41.91	1458.44	41.91	1533.5	41.91	2519.23
41.92	1009.33	41.92	1406.05	41.92	1679.21	41.92	1648.64	41.92	2166.97
41.93	1165.46	41.93	1409.67	41.93	1556.77	41.93	1472.22	41.93	1978.79
41.94	1253.82	41.94	1456.6	41.94	1379.07	41.94	1538.3	41.94	2157.98
41.95	1281.21	41.95	1220.05	41.95	1444.15	41.95	1729.77	41.95	2072.11
41.96	1237.13	41.96	1301.72	41.96	1427.63	41.96	1673.71	41.96	1994.14
41.97	1125.07	41.97	1426.34	41.97	1482.54	41.97	1588.88	41.97	2022.65
41.98	1024.89	41.98	1592.12	41.98	1729.4	41.98	1516.27	41.98	2402.63
41.99	989.07	41.99	1195.25	41.99	1509.08	41.99	1497.06	41.99	2434.79
42	1040.69	42	1502.12	42	1753.1	42	1656.71	42	2190.14
42.01	1019.59	42.01	1458.88	42.01	1533.89	42.01	1582.88	42.01	2046.67
42.02	853.114	42.02	1452	42.02	1551.62	42.02	1437.35	42.02	2046.31
42.03	972.001	42.03	1288.8	42.03	1702.91	42.03	1549.26	42.03	2450.37
42.04	1045.26	42.04	1487.3	42.04	1701.18	42.04	1623.14	42.04	2417.15
42.05	995.259	42.05	1378.66	42.05	1728.51	42.05	1404.91	42.05	2435.28
42.06	998.707	42.06	1412.65	42.06	1454.01	42.06	1553.8	42.06	2433.77
42.07	794.306	42.07	1567.08	42.07	1832.19	42.07	1480.09	42.07	2380.56
42.08	1040.92	42.08	1444.9	42.08	1492.22	42.08	1661.14	42.08	2239.07
42.09	1286.04	42.09	1350.35	42.09	1666.77	42.09	1416.05	42.09	2442.25
42.1	930.585	42.1	1456.1	42.1	1692.84	42.1	1540.97	42.1	2124.71
42.11	919.853	42.11	1459.72	42.11	1506.26	42.11	1358.11	42.11	2303.62
42.12	1042.67	42.12	1275.43	42.12	1652.05	42.12	1642.47	42.12	2581.88
42.13	949.985	42.13	1340.32	42.13	1681.62	42.13	1260.19	42.13	2520.28
42.14	824.496	42.14	1624.65	42.14	1756.6	42.14	1443.67	42.14	2128.45
42.15	953.293	42.15	1435.5	42.15	1479.98	42.15	1471.82	42.15	2173.72
42.16	636.694	42.16	1438.97	42.16	1672.57	42.16	1652.21	42.16	2289.26
42.17	1271.6	42.17	1467.88	42.17	1616.42	42.17	1609.75	42.17	1967.45
42.18	1072.07	42.18	1285.69	42.18	1751.62	42.18	1778.96	42.18	2099.83
42.19	1093.59	42.19	1627.08	42.19	1713.96	42.19	1662.63	42.19	2687.96
42.2	1381.67	42.2	1694.27	42.2	1671.74	42.2	1397.7	42.2	2341.74
42.21	973.694	42.21	1701.77	42.21	1716.22	42.21	1571.01	42.21	2205.47
42.22	979.948	42.22	1450.59	42.22	1441.54	42.22	1563.47	42.22	2202.85
42.23	885.294	42.23	1441.14	42.23	1485.88	42.23	1518.39	42.23	2592.91
42.24	1313.09	42.24	1327.03	42.24	1496.62	42.24	1319.66	42.24	2336.82
42.25	1067.15	42.25	1435.35	42.25	1504.25	42.25	1690.07	42.25	2559.77
42.26	1141.26	42.26	1502.44	42.26	1354.36	42.26	1697.07	42.26	2373.02
42.27	941.676	42.27	1388.72	42.27	1596.68	42.27	1462.04	42.27	2437.81
42.28	889.226	42.28	1606.31	42.28	1785.44	42.28	1609.71	42.28	2046.03
42.29	907.423	42.29	1484.36	42.29	1535.63	42.29	1539.68	42.29	2365.55
42.3	1084.83	42.3	1251.56	42.3	1555.82	42.3	1491.31	42.3	2462.16
42.31	999.958	42.31	1412.19	42.31	1700.43	42.31	1438.54	42.31	2024.79
42.32	974.46	42.32	1310.25	42.32	1427.62	42.32	1434.64	42.32	1993.37
42.33	833.599	42.33	1273.75	42.33	1549.08	42.33	1642.43	42.33	2562.54
42.34	1090.99	42.34	1430.9	42.34	1822.26	42.34	1483.8	42.34	2287.07
42.35	924.198	42.35	1180.05	42.35	1594.49	42.35	1244.9	42.35	2280.49
42.36	906.103	42.36	1461.09	42.36	1746.28	42.36	1309.68	42.36	2393.33
42.37	1126.93	42.37	1895.77	42.37	1859.27	42.37	1612.72	42.37	2440.7
42.38	1066.43	42.38	1545.2	42.38	1807.64	42.38	1670.14	42.38	2459.99
42.39	988.994	42.39	1330.71	42.39	1501.06	42.39	1505.63	42.39	2370.68
42.4	1142.71	42.4	1691.53	42.4	1927.5	42.4	1923.45	42.4	2442.16
42.41	747.622	42.41	1532.17	42.41	1761.91	42.41	1909.92	42.41	2493.61
42.42	1038.51	42.42	1443.18	42.42	1394.17	42.42	1514.66	42.42	2523.69
42.43	924.201	42.43	1630.15	42.43	1675.85	42.43	1404.2	42.43	2550.01
42.44	867.506	42.44	1219.66	42.44	1707.69	42.44	1582.56	42.44	2186.76
42.45	934.012	42.45	1549.99	42.45	1826.32	42.45	1917.54	42.45	2129.46
42.46	885.313	42.46	1802.48	42.46	1732.48	42.46	1697.11	42.46	2481.56
42.47	1045.54	42.47	1369.39	42.47	1456.93	42.47	1679.76	42.47	2363.17
42.48	1168.15	42.48	1544.78	42.48	1603.04	42.48	1583.92	42.48	2380.28
42.49	1000.84	42.49	1393.63	42.49	1635.95	42.49	1642.48	42.49	2296.49
42.5	887.068	42.5	1624.66	42.5	1708.31	42.5	1550.34	42.5	2552.97
42.51	981.197	42.51	1516.14	42.51	1413.1	42.51	1441.64	42.51	2217.29
42.52	799.172	42.52	1537.25	42.52	1874.19	42.52	1406.45	42.52	2297.53
42.53	1007.33	42.53	1321.16	42.53	1599.01	42.53	1840.44	42.53	2326.09
42.54	968.943	42.54	1580.63	42.54	1661.5	42.54	1762.38	42.54	2564.47
42.55	1082.8	42.55	1279.63	42.55	1553.01	42.55	1748.79	42.55	2289.86
42.56	1294.78	42.56	1446.06	42.56	1630.67	42.56	1441.32	42.56	2371.83
42.57	1243.08	42.57	1692.13	42.57	1717.19	42.57	1519.18	42.57	2342.74
42.58	1216.92	42.58	1667.09	42.58	1270.31	42.58	1481.96	42.58	2393.73
42.59	807.171	42.59	1669.8	42.59	1415.87	42.59	1602.15	42.59	2220.58
42.6	843.876	42.6	1437.86	42.6	1782.09	42.6	1335.7	42.6	2372.53
42.61	967.513	42.61	1576.14	42.61	1724.1	42.61	1757.18	42.61	2218.92
42.62	1064.65	42.62	1306.05	42.62	1612.08	42.62	1447.41	42.62	2500.54
42.63	916.477	42.63	1592.43	42.63	1632.96	42.63	1397.75	42.63	2653.79
42.64	959.989	42.64	1872.96	42.64	1525.8	42.64	1447.63	42.64	2555
42.65	1144.93	42.65	1545.82	42.65	1839.68	42.65	1805.12	42.65	2260.49
42.66	1128.28	42.66	1579.05	42.66	1764.86	42.66	1653.9	42.66	2414.28
42.67	931.627	42.67	1506.46	42.67	1849.59	42.67	1675.1	42.67	2246.27
42.68	945.369	42.68	1285.97	42.68	1442.37	42.68	1502.14	42.68	2234.56
42.69	1041.71	42.69	1566.14	42.69	1656.53	42.69	1625.26	42.69	2398.81
42.7	922.204	42.7	1333.24	42.7	1549.42	42.7	1582.43	42.7	2689.13
42.71	903.44	42.71	1593.15	42.71	1562.07	42.71	1570.33	42.71	2459.46
42.72	918.911	42.72	1682.9	42.72	1561.1	42.72	1843.9	42.72	2430.75
42.73	974.763	42.73	1569.08	42.73	1579.33	42.73	1924.44	42.73	2643.45
42.74	823.979	42.74	1401.53	42.74	1428.46	42.74	1497.5	42.74	2503.23
42.75	643.681	42.75	1626.35	42.75	1840.38	42.75	1682.06	42.75	2281.76
42.76	770.614	42.76	1660.73	42.76	1575.51	42.76	1788.81	42.76	2342.12
42.77	774.242	42.77	1516.28	42.77	1719.11	42.77	1775.02	42.77	2289.9
42.78	943.056	42.78	1467.54	42.78	1525.02	42.78	1563.83	42.78	2327.45
42.79	942.951	42.79	1511.79	42.79	1785.31	42.79	1745.41	42.79	2363.33
42.8	1011.99	42.8	1392.86	42.8	1668.79	42.8	1517.66	42.8	2234.58
42.81	1146.35	42.81	1732.22	42.81	1594.46	42.81	1553.41	42.81	2333.27
42.82	1108.79	42.82	1817.79	42.82	1897.82	42.82	1758.01	42.82	2302.35
42.83	782.844	42.83	1511.96	42.83	1854.36	42.83	1607.29	42.83	2419.08
42.84	1011.23	42.84	1581.53	42.84	1436.45	42.84	1728.34	42.84	2328.11
42.85	1045.46	42.85	1666.38	42.85	1565.95	42.85	1517.49	42.85	2295.2
42.86	833.111	42.86	1552.3	42.86	1712.98	42.86	1740.72	42.86	2539.47
42.87	929.035	42.87	1390.36	42.87	1727.42	42.87	1488.05	42.87	2369.18
42.88	1145.78	42.88	1407.89	42.88	1186.23	42.88	1614.7	42.88	2129.93
42.89	888.458	42.89	1499.98	42.89	1730.33	42.89	1483.82	42.89	2087.23
42.9	842.112	42.9	1359.7	42.9	1513.91	42.9	1832.4	42.9	2104.14
42.91	839.327	42.91	1548.69	42.91	1662.84	42.91	1707.16	42.91	2217.37
42.92	928.846	42.92	1221.99	42.92	1484.88	42.92	1519.83	42.92	2428.26
42.93	1062.9	42.93	1318.09	42.93	1474.24	42.93	1541.3	42.93	2799.33
42.94	783.247	42.94	1423.75	42.94	1559.86	42.94	1600.89	42.94	2546.69
42.95	827.202	42.95	1320.5	42.95	1532.92	42.95	1676.79	42.95	2725.88
42.96	935.396	42.96	1336.24	42.96	1636.16	42.96	1659.85	42.96	2536.02
42.97	972.422	42.97	1657.07	42.97	1808.97	42.97	1640.7	42.97	2314.25
42.98	889.308	42.98	1467.88	42.98	1657.19	42.98	1758.87	42.98	2418.8
42.99	928.909	42.99	1331.2	42.99	1566.26	42.99	1648.61	42.99	2065.59
43	764.149	43	1533.27	43	1563.87	43	1626.25	43	2355.99
43.01	852.371	43.01	1674.3	43.01	1712.12	43.01	1739.46	43.01	2477.95
43.02	1034.37	43.02	1675.4	43.02	1682.46	43.02	1556.97	43.02	2816.26
43.03	951.859	43.03	1724.84	43.03	1600.66	43.03	1796.21	43.03	2423.85
43.04	1147.23	43.04	1459.92	43.04	1737.89	43.04	1625.1	43.04	2326.26
43.05	725.282	43.05	1220.89	43.05	1488.09	43.05	1711.26	43.05	2311.27
43.06	916.408	43.06	1435.42	43.06	1695.47	43.06	1730.88	43.06	2346.06
43.07	999.81	43.07	1551.36	43.07	1962.09	43.07	1635.11	43.07	2332.63
43.08	989.54	43.08	1477.59	43.08	1878.68	43.08	1541.67	43.08	2349.05
43.09	822.263	43.09	1440.06	43.09	1697.33	43.09	1789.88	43.09	2083.95
43.1	1127.5	43.1	1512.36	43.1	1613.49	43.1	1465.85	43.1	2215.37
43.11	1148.19	43.11	1475.8	43.11	1513.29	43.11	1708.97	43.11	2431.37
43.12	807.313	43.12	2017.28	43.12	1675.53	43.12	1742.36	43.12	2478.66
43.13	1037.75	43.13	1765.05	43.13	1664.15	43.13	1415.28	43.13	2548.59
43.14	911.508	43.14	1850.57	43.14	1363.19	43.14	1525.48	43.14	2691.16
43.15	964.133	43.15	1663.14	43.15	1554.67	43.15	1690.43	43.15	2323.54
43.16	1022.46	43.16	1449.02	43.16	1660.68	43.16	1689.05	43.16	2135.27
43.17	905.841	43.17	1793.02	43.17	1412.87	43.17	1545.59	43.17	2636.94
43.18	751.352	43.18	1981.57	43.18	1720.19	43.18	1812.89	43.18	2564.96
43.19	944.263	43.19	1705.21	43.19	1740.47	43.19	1860.74	43.19	2323.37
43.2	877.522	43.2	1888.47	43.2	1852.33	43.2	1747.2	43.2	2565.94
43.21	890.026	43.21	1673.14	43.21	1803.53	43.21	1626.16	43.21	2455.23
43.22	927.324	43.22	1556.08	43.22	1794.82	43.22	1764.15	43.22	2391.8
43.23	779.579	43.23	1929.07	43.23	1744.19	43.23	1668.22	43.23	2678.85
43.24	885.327	43.24	1873.72	43.24	1911.14	43.24	1658.92	43.24	2369.83
43.25	754.128	43.25	1999.64	43.25	2019.69	43.25	1438.96	43.25	2462.48
43.26	762.105	43.26	2134.93	43.26	1624.9	43.26	1640.61	43.26	2534.59
43.27	839.38	43.27	1814.02	43.27	1713.21	43.27	1740.71	43.27	2687.26
43.28	888.474	43.28	2497.85	43.28	2009.56	43.28	1597.72	43.28	2750.81
43.29	683.975	43.29	2204.25	43.29	1856.67	43.29	1857.86	43.29	2619.52
43.3	925.405	43.3	2142.09	43.3	1721.81	43.3	2012.43	43.3	2653.59
43.31	877.507	43.31	2272.28	43.31	1859.31	43.31	1872.67	43.31	3019.46
43.32	1168.04	43.32	1965.84	43.32	2009.43	43.32	1934.25	43.32	3051.05
43.33	1020.39	43.33	2356.52	43.33	1798.15	43.33	1780.81	43.33	2788.45
43.34	923.084	43.34	2450.37	43.34	2300.3	43.34	2114.49	43.34	2953.6
43.35	1084.92	43.35	2420.64	43.35	1833.19	43.35	1993.9	43.35	2860.12
43.36	919.864	43.36	2179.68	43.36	1859.34	43.36	1907.09	43.36	2858.4
43.37	776.868	43.37	2124.03	43.37	2117.53	43.37	2019.07	43.37	2868.55
43.38	931.247	43.38	2287.15	43.38	2233.05	43.38	1734.56	43.38	2533.97
43.39	996.33	43.39	2359.25	43.39	1766.02	43.39	1848.73	43.39	2408.29
43.4	946.577	43.4	2435.16	43.4	1807.28	43.4	1960.97	43.4	2642.79
43.41	922.137	43.41	1969.16	43.41	1816.78	43.41	1987.28	43.41	2773.93
43.42	736.852	43.42	2007.97	43.42	1806.43	43.42	1424.1	43.42	2819.74
43.43	885.697	43.43	2058.41	43.43	1963.09	43.43	1813.47	43.43	2645.47
43.44	1015.12	43.44	2150.92	43.44	1940.12	43.44	1877.98	43.44	2566.1
43.45	1001.64	43.45	2084.22	43.45	2023.99	43.45	2121.66	43.45	2729.73
43.46	904.436	43.46	1882.85	43.46	1845.38	43.46	2070.63	43.46	2701.63
43.47	758.329	43.47	1913.89	43.47	1848.07	43.47	1715.6	43.47	2652.58
43.48	1118.1	43.48	1892.59	43.48	1890.63	43.48	1858.11	43.48	2572.54
43.49	920.23	43.49	1953.75	43.49	1598.38	43.49	1875.71	43.49	2396.34
43.5	804.91	43.5	1742.98	43.5	1687.22	43.5	1806.72	43.5	2682.29
43.51	971.608	43.51	2031.17	43.51	1737.28	43.51	2158.13	43.51	2681.84
43.52	875.431	43.52	1798.78	43.52	1976.8	43.52	1745.99	43.52	2180.23
43.53	1036.85	43.53	1697.32	43.53	1536.36	43.53	1955.4	43.53	2710.76
43.54	1320.34	43.54	1787.78	43.54	2032.16	43.54	1549.88	43.54	2615.94
43.55	923.353	43.55	1768.26	43.55	1604.42	43.55	1639.3	43.55	2698.28
43.56	913.466	43.56	1719.8	43.56	1841.48	43.56	1787.79	43.56	2726.98
43.57	1076.34	43.57	1722.58	43.57	1630.97	43.57	2082.29	43.57	2144.79
43.58	874.568	43.58	2011.56	43.58	1492.56	43.58	1681.4	43.58	2669.82
43.59	693.372	43.59	1664.47	43.59	1560.55	43.59	1962.26	43.59	2669.47
43.6	821.212	43.6	1477.87	43.6	1613.75	43.6	1755.21	43.6	2347.76
43.61	802.563	43.61	1602.86	43.61	1905.9	43.61	1736.17	43.61	2760.17
43.62	695.258	43.62	1740.71	43.62	1925.95	43.62	1719.83	43.62	2323.77
43.63	853.109	43.63	1446.26	43.63	1734.21	43.63	1553.56	43.63	2232.01
43.64	930.462	43.64	1954.94	43.64	1704.36	43.64	1642.72	43.64	2502.33
43.65	802.874	43.65	1701.91	43.65	1673.13	43.65	1898.2	43.65	2642.9
43.66	935.543	43.66	1593.61	43.66	1740.71	43.66	1785.51	43.66	2702
43.67	907.548	43.67	1545.18	43.67	1898.9	43.67	1664.71	43.67	2598.67
43.68	893.181	43.68	1753.49	43.68	1940.64	43.68	1557.19	43.68	2720.02
43.69	1142.85	43.69	1655.94	43.69	1769.25	43.69	1897.55	43.69	2619.2
43.7	895.518	43.7	1553.21	43.7	1726.05	43.7	1868.16	43.7	2205.07
43.71	1114.83	43.71	1610.27	43.71	1852.14	43.71	1607.54	43.71	2766.68
43.72	991.237	43.72	1438.29	43.72	1962.7	43.72	1778.89	43.72	2623.22
43.73	1079.99	43.73	1620.9	43.73	1617.6	43.73	1793.2	43.73	2404.38
43.74	1162.84	43.74	1423.18	43.74	2006.38	43.74	1619.24	43.74	2421.58
43.75	1061.43	43.75	1572	43.75	1737.39	43.75	2013.76	43.75	2459.64
43.76	928.88	43.76	1554.94	43.76	1831.99	43.76	1946.32	43.76	2239.04
43.77	1138.77	43.77	1637.49	43.77	1825.8	43.77	1959.22	43.77	2167.29
43.78	964.717	43.78	1638.55	43.78	1721.03	43.78	1795.35	43.78	2465.34
43.79	1049.55	43.79	1742.42	43.79	1891.31	43.79	1880.53	43.79	2447.6
43.8	1011.54	43.8	1274.23	43.8	1782.79	43.8	1748.52	43.8	2593.78
43.81	1054.82	43.81	1463.39	43.81	2008.48	43.81	1819.51	43.81	2456.8
43.82	964.554	43.82	1403.93	43.82	1829.54	43.82	1812.73	43.82	2539.95
43.83	1121.77	43.83	1889.99	43.83	1851.65	43.83	1615.88	43.83	2419.36
43.84	1126.38	43.84	1552.96	43.84	1951.96	43.84	1423.67	43.84	2167.53
43.85	1135.91	43.85	1791.56	43.85	1811.39	43.85	1804.91	43.85	2563.35
43.86	942.719	43.86	1476.12	43.86	1656.72	43.86	1696.63	43.86	2301.24
43.87	1028.28	43.87	1625.58	43.87	1909.95	43.87	1720.46	43.87	2251.03
43.88	1000.08	43.88	1583.2	43.88	1917.1	43.88	1938.89	43.88	2538.91
43.89	1135.91	43.89	1461.62	43.89	1831.65	43.89	2062.5	43.89	2452.43
43.9	1173.25	43.9	1570.48	43.9	1741.34	43.9	1790.21	43.9	2542.98
43.91	1010.09	43.91	1669.85	43.91	1723.58	43.91	1801.75	43.91	2151.97
43.92	1155.71	43.92	1750.27	43.92	1812.95	43.92	1714.03	43.92	2457.35
43.93	1072.01	43.93	1908.14	43.93	1306.89	43.93	1982.18	43.93	2288.98
43.94	1117.27	43.94	1769.93	43.94	1699.87	43.94	1815.54	43.94	2560.34
43.95	1110.88	43.95	1548.47	43.95	1813.29	43.95	1860.16	43.95	2051.13
43.96	1131.5	43.96	1295.12	43.96	1995.56	43.96	2277.7	43.96	2290.7
43.97	1183.01	43.97	1623.91	43.97	2089.32	43.97	1870.33	43.97	2435.84
43.98	1100.2	43.98	1517.79	43.98	1984.48	43.98	1797.67	43.98	2472.51
43.99	892.081	43.99	1534.26	43.99	2071.93	43.99	1954.36	43.99	2678.87
44	1032.41	44	1601.65	44	1667.36	44	1661.42	44	2447.89
44.01	1055.88	44.01	1548.26	44.01	1982.15	44.01	1928.91	44.01	2662.31
44.02	963.878	44.02	1631.14	44.02	1748.09	44.02	1935.03	44.02	2145.03
44.03	926.502	44.03	1973.67	44.03	1959.12	44.03	2133.08	44.03	2310.42
44.04	1260.64	44.04	2003.77	44.04	1973.88	44.04	1773.38	44.04	2772.05
44.05	1214.91	44.05	1675.96	44.05	1923.12	44.05	1742.94	44.05	2882.13
44.06	1109.32	44.06	1611.8	44.06	1810.87	44.06	2122.22	44.06	2562.68
44.07	1128.32	44.07	1647.88	44.07	1588.15	44.07	1650.59	44.07	2931.53
44.08	1166.54	44.08	1572.12	44.08	1564.23	44.08	1968.84	44.08	2397.05
44.09	1074.64	44.09	1832.91	44.09	1907.3	44.09	1594.28	44.09	2780.91
44.1	996.965	44.1	1860.61	44.1	1940.91	44.1	1905.25	44.1	2640.19
44.11	1209.68	44.11	1586.64	44.11	2107.17	44.11	2060.45	44.11	2914.56
44.12	1112.13	44.12	1556.68	44.12	2004.49	44.12	2097.93	44.12	2403.32
44.13	1055.45	44.13	1798.04	44.13	1934.62	44.13	1953.79	44.13	2584.34
44.14	1327.76	44.14	1908.11	44.14	1958.26	44.14	2190.9	44.14	2404.09
44.15	1432.84	44.15	1794.19	44.15	2142.83	44.15	1831.63	44.15	2559.31
44.16	1155.51	44.16	1386.29	44.16	2261.92	44.16	2020.92	44.16	2284.49
44.17	1070.19	44.17	1449.68	44.17	1913.18	44.17	1873.2	44.17	2625.38
44.18	1002.95	44.18	1725.88	44.18	2025.3	44.18	1799.21	44.18	2540.72
44.19	954.045	44.19	1804.4	44.19	1828.86	44.19	2092.94	44.19	2019
44.2	1199.39	44.2	1640.96	44.2	2209.49	44.2	1883.38	44.2	2299.08
44.21	1271.18	44.21	1738.84	44.21	2121.72	44.21	1831.89	44.21	2461.32
44.22	1252.95	44.22	1864.64	44.22	1869.35	44.22	1839.98	44.22	2415.78
44.23	1103.81	44.23	1881.72	44.23	1988.56	44.23	2176.17	44.23	2620.21
44.24	1150.04	44.24	1642.12	44.24	2448.88	44.24	2044.3	44.24	2270.32
44.25	1453.92	44.25	1737.63	44.25	1748.39	44.25	1903.63	44.25	2498.66
44.26	1293.98	44.26	1979.07	44.26	1981.16	44.26	1964.91	44.26	2373.75
44.27	1190.56	44.27	1570.6	44.27	1957.88	44.27	1910.81	44.27	2629.59
44.28	1118.04	44.28	1786.81	44.28	2176.65	44.28	2161.41	44.28	2763.15
44.29	1657.54	44.29	1877.43	44.29	2208.95	44.29	1836.61	44.29	2611
44.3	1267.48	44.3	2012.16	44.3	2274.94	44.3	1967.08	44.3	2963.44
44.31	1243.92	44.31	1621.61	44.31	1977.14	44.31	1857.27	44.31	2986.64
44.32	1397.9	44.32	1703.57	44.32	1992.33	44.32	2199.91	44.32	2874.34
44.33	1214.25	44.33	1923.79	44.33	2135.05	44.33	2110.25	44.33	2778.24
44.34	1193.42	44.34	1878.91	44.34	2096.57	44.34	1895.07	44.34	3052.66
44.35	1005.25	44.35	1973.47	44.35	2146.58	44.35	2053.78	44.35	2846.71
44.36	1378.68	44.36	1732.57	44.36	2272.84	44.36	1875.31	44.36	2590.55
44.37	1501.41	44.37	1934.58	44.37	2106.51	44.37	1879.89	44.37	2956.14
44.38	1576.54	44.38	2039.29	44.38	1933.8	44.38	2166.48	44.38	2558.18
44.39	1342.61	44.39	2098.43	44.39	2216.57	44.39	2286.27	44.39	2772.27
44.4	1640.16	44.4	1731.3	44.4	1960.73	44.4	1841.66	44.4	2870.47
44.41	1709.25	44.41	1958.04	44.41	2046.31	44.41	1823.59	44.41	2758.87
44.42	1457.81	44.42	1896.31	44.42	1854.68	44.42	2130.85	44.42	3020.24
44.43	1400.94	44.43	1896.69	44.43	1890.55	44.43	2275.93	44.43	2948.09
44.44	1669.75	44.44	1758.77	44.44	2047.56	44.44	2162.56	44.44	2837.04
44.45	1549.86	44.45	1609.56	44.45	2155.7	44.45	2134.91	44.45	2772.48
44.46	1129.95	44.46	1842.53	44.46	2838.61	44.46	2610.74	44.46	2775.69
44.47	1259.22	44.47	2188.9	44.47	2382.23	44.47	2452.86	44.47	3393.41
44.48	1582.93	44.48	2224.51	44.48	2011.67	44.48	2050.22	44.48	2906.14
44.49	1562.55	44.49	1899.03	44.49	1867.84	44.49	1961.45	44.49	2902.78
44.5	1331.44	44.5	2045.58	44.5	2410.64	44.5	2459.7	44.5	2882.25
44.51	1661.78	44.51	2371.35	44.51	2681.5	44.51	2427.9	44.51	2846.69
44.52	1248.81	44.52	1963.76	44.52	2455.47	44.52	2340.67	44.52	3237.58
44.53	1637.21	44.53	2086.11	44.53	2679.58	44.53	2167.59	44.53	3417.27
44.54	1681.3	44.54	2177.74	44.54	2488.18	44.54	2236.03	44.54	3351.73
44.55	1517.46	44.55	1763.37	44.55	2428.73	44.55	2395.67	44.55	3302.33
44.56	1781.19	44.56	2130.64	44.56	2376.48	44.56	2147.49	44.56	3254.19
44.57	1934.61	44.57	1714.9	44.57	2733.29	44.57	1972.08	44.57	3024.8
44.58	1825.2	44.58	2059.02	44.58	2593.96	44.58	2249.37	44.58	2813.54
44.59	1841.58	44.59	2180.45	44.59	2474.61	44.59	2447.29	44.59	2998.15
44.6	1878.83	44.6	2155.87	44.6	2468.9	44.6	2413.43	44.6	3072.59
44.61	1672.3	44.61	1992.48	44.61	3009.46	44.61	2515.12	44.61	3495.36
44.62	1701.01	44.62	2136.39	44.62	2284.06	44.62	2230.75	44.62	3304.69
44.63	1986.77	44.63	2006.86	44.63	2373.07	44.63	2110.58	44.63	3589.53
44.64	1665.6	44.64	2121.35	44.64	2560.4	44.64	2431.34	44.64	3159.55
44.65	1864.14	44.65	2129.44	44.65	2835.51	44.65	2355.71	44.65	2842.2
44.66	1897.9	44.66	2049.64	44.66	2693.71	44.66	2309.73	44.66	3038.24
44.67	1723.94	44.67	1896.95	44.67	2396.08	44.67	2518.91	44.67	3556.45
44.68	1980.95	44.68	2347.45	44.68	2441.95	44.68	2446.35	44.68	3049.33
44.69	1889.29	44.69	2163.68	44.69	2437.83	44.69	2670.64	44.69	3041.46
44.7	1724.21	44.7	2215.95	44.7	2904.79	44.7	2344.35	44.7	3277.38
44.71	1801.19	44.71	2226.22	44.71	2620.62	44.71	2669.51	44.71	2994.01
44.72	1950.71	44.72	2041.03	44.72	2587.44	44.72	2548.28	44.72	3083.05
44.73	1990.31	44.73	2042.05	44.73	2726.99	44.73	2373.18	44.73	3104.66
44.74	2024.15	44.74	2352.84	44.74	2836.68	44.74	2203.02	44.74	3407.36
44.75	2382.17	44.75	2484.07	44.75	2422.55	44.75	2686.81	44.75	2769.67
44.76	2160.62	44.76	2237.53	44.76	2694.97	44.76	2761.81	44.76	3004.9
44.77	2032.7	44.77	2205.06	44.77	2589.4	44.77	2745.08	44.77	3141.48
44.78	2005.88	44.78	2319.73	44.78	2542.38	44.78	2825.86	44.78	3008.63
44.79	2014.1	44.79	2220.87	44.79	2544.2	44.79	2558.86	44.79	3168.87
44.8	1951.99	44.8	2695.77	44.8	2868.71	44.8	2476.64	44.8	3126.25
44.81	1976.96	44.81	2356.85	44.81	2673.17	44.81	2671.31	44.81	3450.3
44.82	2342.98	44.82	2290.16	44.82	2577.94	44.82	2655.44	44.82	3217.93
44.83	1951.7	44.83	2281.38	44.83	2890.92	44.83	2464.41	44.83	3214.8
44.84	1936.98	44.84	2421.73	44.84	3256.33	44.84	2460.72	44.84	3288.96
44.85	2114.08	44.85	2154.34	44.85	2629.54	44.85	2326.85	44.85	3405.94
44.86	2255.32	44.86	2478.56	44.86	2876.39	44.86	2567.14	44.86	2933.66
44.87	2437.98	44.87	2392.5	44.87	2624.37	44.87	2428.51	44.87	2992.07
44.88	2292.95	44.88	2409.36	44.88	2627.37	44.88	2726.36	44.88	3231.01
44.89	2105.54	44.89	2303.57	44.89	2384.62	44.89	2344.29	44.89	2875.22
44.9	2402.25	44.9	2337.79	44.9	2557.36	44.9	2157.87	44.9	3207.63
44.91	2410.26	44.91	2206.03	44.91	2286.87	44.91	2412.4	44.91	3130.43
44.92	2475.01	44.92	2247.51	44.92	2612.72	44.92	2462.38	44.92	2861.71
44.93	2282.39	44.93	2119.72	44.93	2438.4	44.93	2468.92	44.93	3476.5
44.94	2330.07	44.94	2014.24	44.94	2312.16	44.94	2688.02	44.94	3515.08
44.95	2693.08	44.95	2042.36	44.95	2203.21	44.95	2103.63	44.95	3215.2
44.96	2253.04	44.96	2227.03	44.96	2401.57	44.96	2419.92	44.96	3100.95
44.97	2308.79	44.97	2208.24	44.97	2528.48	44.97	2171.16	44.97	3175.12
44.98	2504.62	44.98	2148.12	44.98	2392.69	44.98	2410.5	44.98	2880.29
[truncated: 3,002 more rows]

## Sheet: Fig 1g
62.08	176.936	177.832	176.936	177.832
61.98	160.338	177.856	176.936	177.856
61.88	157.649	177.891	176.946	177.891
61.78	178.703	177.928	176.957	177.928
61.68	181.967	177.953	176.956	177.953
61.58	178.076	177.979	176.953	177.979
61.48	183.574	178.007	176.952	178.007
61.38	169.92	178.034	176.948	178.034
61.28	172.575	178.07	176.952	178.07
61.18	177.937	178.106	176.955	178.106
61.08	178.016	178.14	176.954	178.14
60.98	174.79	178.176	176.954	178.176
60.88	167.852	178.215	176.955	178.215
60.78	168.221	178.261	176.96	178.261
60.68	179.493	178.308	176.965	178.308
60.58	181.91	178.35	176.964	178.35
60.48	171.481	178.393	176.961	178.393
60.38	159.72	178.445	176.964	178.445
60.28	176.806	178.506	176.974	178.506
60.18	183.872	178.56	176.974	178.56
60.08	184.74	178.612	176.97	178.612
59.98	187.718	178.667	176.966	178.667
59.88	158.068	178.724	176.959	178.724
59.78	171.376	178.801	176.97	178.801
59.68	180.227	178.874	176.974	178.874
59.58	168.036	178.947	176.972	178.947
59.48	180.976	179.031	176.977	179.031
59.38	178.257	179.112	176.975	179.112
59.28	172.583	179.2	176.974	179.2
59.18	176.429	179.296	176.976	179.296
59.08	187.418	179.397	176.977	179.397
58.98	191.295	179.498	176.971	179.498
58.88	170.634	179.603	176.962	179.603
58.78	174.63	179.729	176.966	179.729
58.68	173.028	179.861	176.967	179.861
58.58	174.342	180.003	176.97	180.003
58.48	167.065	180.155	176.971	180.155
58.38	185.028	180.322	176.977	180.322
58.28	178.971	180.491	176.972	180.491
58.18	173.824	180.678	176.971	180.678
58.08	175.875	180.883	176.973	180.883
57.98	180.543	181.104	176.974	181.104
57.88	176.579	181.341	176.971	181.341
57.78	173.399	181.601	176.972	181.601
57.68	179.637	181.887	176.974	181.887
57.58	178.858	182.196	176.972	182.196
57.48	163.983	182.536	176.971	182.536
57.38	171.789	182.917	176.979	182.917
57.28	171.18	183.333	176.982	183.333
57.18	177.137	183.793	176.985	183.793
57.08	167.037	184.3	176.985	184.3
56.98	195.667	184.87	176.99	184.87
56.88	181.168	185.491	176.98	185.491
56.78	171.216	186.197	176.977	186.197
56.68	180.142	187	176.981	187
56.58	185.835	187.905	176.979	187.905
56.48	166.704	188.936	176.974	188.936
56.38	187.13	190.134	176.98	190.134
56.28	186.635	191.512	176.974	191.512
56.18	188.35	193.133	176.968	193.133
56.08	195.596	195.06	176.962	195.06
55.98	184.28	197.382	176.951	197.382
55.88	194.33	200.227	176.947	200.227
55.78	206.108	203.741	176.937	203.741
55.68	217.318	208.116	176.92	208.116
55.58	230.248	213.591	176.897	213.591
55.48	228.09	220.438	176.866	220.438
55.38	227.796	228.957	176.837	228.957
55.28	261.774	239.44	176.807	239.44
55.18	278.139	252.114	176.758	252.114
55.08	272.317	267.124	176.7	267.124
54.98	317.111	284.38	176.645	284.38
54.88	312.822	303.306	176.564	303.306
54.78	323.697	322.644	176.486	322.644
54.68	328.794	340.1	176.401	340.1
54.58	332.915	352.561	176.314	352.561
54.48	329.242	357.071	176.223	357.071
54.38	355.23	352.382	176.135	352.382
54.28	347.085	339.73	176.032	339.73
54.18	318.663	322.09	175.934	322.09
54.08	321.14	302.593	175.852	302.593
53.98	292.928	283.502	175.768	283.502
53.88	269.374	266.124	175.701	266.124
53.78	265.034	251.002	175.647	251.002
53.68	247.723	238.227	175.595	238.227
53.58	234.607	227.674	175.554	227.674
53.48	220.925	219.091	175.52	219.091
53.38	204.163	212.188	175.494	212.188
53.28	192.157	206.673	175.477	206.673
53.18	203.727	202.272	175.468	202.272
53.08	179.892	198.732	175.452	198.732
52.98	186.883	195.88	175.449	195.88
52.88	177.269	193.541	175.442	193.541
52.78	178.743	191.606	175.441	191.606
52.68	168.057	189.978	175.44	189.978
52.58	182.349	188.598	175.444	188.598
52.48	168.299	187.402	175.44	187.402
52.38	182.205	186.37	175.444	186.37
52.28	172.385	185.459	175.44	185.459
52.18	167.269	184.661	175.442	184.661
52.08	181.812	183.957	175.446	183.957
51.98	171.597	183.322	175.443	183.322
51.88	178.96	182.76	175.445	182.76
51.78	174.519	182.251	175.443	182.251
51.68	186.032	181.795	175.444	181.795
51.58	178.764	181.376	175.437	181.376
51.48	174.839	181	175.435	181
51.38	169.535	180.66	175.436	180.66
51.28	171.538	180.353	175.439	180.353
51.18	175.572	180.071	175.441	180.071
51.08	185.537	179.811	175.441	179.811
50.98	183.966	179.566	175.436	179.566
50.88	185.204	179.341	175.431	179.341
50.78	179.022	179.132	175.425	179.132
50.68	186.891	178.942	175.423	178.942
50.58	184.249	178.762	175.416	178.762
50.48	166.18	178.595	175.411	178.595
50.38	173.958	178.45	175.417	178.45
50.28	187.549	178.311	175.417	178.311
50.18	197.059	178.173	175.41	178.173
50.08	175.398	178.039	175.398	178.039

## Sheet: Fig 2a
	RuO\-(2)		Li\-(0.07)RuO\-(2)		Li\-(0.29)RuO\-(2)		Li\-(0.39)RuO\-(2)		Li\-(0.52)RuO\-(2)		Li\-(0.59)RuO\-(2)		Li\-(0.62)RuO\-(2)
0.996459	0.539096	0.997526	0.0502388	0.996607	-0.167623	0.997541	-0.243162	0.99755	-0.0657146	0.99758	1.27288	0.997564	0.76704
0.996727	0.505875	0.997536	0.0500478	0.996748	-0.0555621	0.997543	-0.228051	0.997537	-0.0544804	0.997585	1.23975	0.997555	0.751035
0.997229	0.491544	0.997732	0.068772	0.997257	0.0976188	0.997674	-0.0842586	0.997537	0.0681553	0.997801	1.32866	0.997635	0.7997
0.99772	0.477544	0.998152	0.0853929	0.997751	0.192076	0.998049	0.169744	0.998337	0.407953	0.998224	1.42667	0.997954	0.90244
0.998215	0.464572	0.998646	0.0928773	0.998245	0.184893	0.998535	0.368585	0.99967	0.751711	0.998705	1.47178	0.998425	0.966587
0.998711	0.452912	0.999143	0.0970916	0.998959	0.188791	0.999035	0.490706	1.00044	0.867166	0.999199	1.48984	0.998918	0.989413
0.999213	0.442916	0.999638	0.10031	0.99968	0.187696	0.999529	0.572565	1.00095	0.889994	0.999694	1.49914	0.999408	0.99988
0.999715	0.433282	1.00013	0.103459	1.00019	0.224338	1.00002	0.635442	1.00143	0.896171	1.00019	1.50788	0.999905	1.00767
1.00021	0.423278	1.00063	0.105994	1.00069	0.292464	1.00051	0.689854	1.00192	0.908778	1.00069	1.51509	1.00041	1.01656
1.00071	0.414209	1.00113	0.10769	1.0012	0.350762	1.00102	0.730948	1.00242	0.926088	1.0012	1.51725	1.00092	1.02214
1.00121	0.40554	1.00163	0.109519	1.0017	0.394518	1.00152	0.764327	1.00293	0.946769	1.00171	1.5202	1.00141	1.02617
1.00172	0.397609	1.00213	0.111227	1.0022	0.42012	1.00202	0.795646	1.00344	0.953427	1.0022	1.52392	1.00191	1.03197
1.00223	0.39029	1.00264	0.113281	1.0027	0.435813	1.00251	0.827423	1.00393	0.952178	1.00269	1.52873	1.00241	1.03834
1.00272	0.382719	1.00315	0.114771	1.00319	0.451565	1.00302	0.858889	1.00442	0.957735	1.00318	1.53105	1.00291	1.04486
1.00321	0.375509	1.00364	0.115309	1.00369	0.467355	1.00353	0.877434	1.00493	0.969118	1.00369	1.52934	1.00341	1.0469
1.00371	0.36889	1.00414	0.116237	1.0042	0.483054	1.00402	0.890195	1.00543	0.983004	1.0042	1.53042	1.0039	1.04888
1.00422	0.362381	1.00463	0.117432	1.0047	0.49676	1.00451	0.905462	1.00593	0.987883	1.00467	1.53357	1.0044	1.05355
1.00473	0.35636	1.00513	0.11896	1.0052	0.502098	1.00501	0.924573	1.00643	0.992807	1.00515	1.5383	1.0049	1.05946
1.00523	0.351168	1.00564	0.119955	1.00571	0.512231	1.00552	0.94359	1.00694	1.00294	1.00568	1.54074	1.00541	1.06623
1.00573	0.345938	1.00614	0.120603	1.00622	0.521768	1.00602	0.955224	1.00744	1.01392	1.00621	1.54064	1.00591	1.06959
1.00624	0.340594	1.00663	0.121713	1.00673	0.528937	1.00652	0.967686	1.00794	1.01539	1.00671	1.5428	1.00641	1.07314
1.00674	0.334927	1.00714	0.122976	1.00723	0.533544	1.00703	0.982416	1.00842	1.00624	1.00721	1.54626	1.00692	1.07848
1.00724	0.329047	1.00765	0.123879	1.00771	0.53508	1.00753	0.997063	1.00891	1.00729	1.00771	1.54895	1.00742	1.08413
1.00774	0.324168	1.00814	0.123833	1.0082	0.53939	1.00803	1.00412	1.00941	1.01536	1.0082	1.54696	1.00792	1.08695
1.00824	0.319223	1.00863	0.124205	1.0087	0.546154	1.00852	1.00419	1.00991	1.02702	1.00869	1.54539	1.00842	1.08623
1.00873	0.313973	1.00912	0.1252	1.00921	0.555209	1.00901	1.01005	1.01041	1.03729	1.00919	1.54762	1.00891	1.08914
1.00924	0.309441	1.00961	0.126258	1.00972	0.562896	1.0095	1.01949	1.01092	1.03835	1.00968	1.55081	1.0094	1.09408
1.00973	0.304582	1.01011	0.127532	1.01021	0.566917	1.01001	1.03276	1.01141	1.04206	1.01017	1.55573	1.0099	1.10046
1.01024	0.299972	1.01061	0.128189	1.01071	0.570025	1.01051	1.04402	1.01191	1.04927	1.01066	1.55741	1.0104	1.10638
1.01075	0.295762	1.01111	0.128764	1.01122	0.575822	1.01101	1.04881	1.01242	1.06315	1.01116	1.55737	1.0109	1.10872
1.01125	0.291339	1.01161	0.129576	1.01173	0.581946	1.0115	1.056	1.01293	1.07399	1.01168	1.55932	1.0114	1.11254
1.01175	0.287073	1.01211	0.130607	1.01224	0.584645	1.012	1.06555	1.01343	1.06817	1.01219	1.56294	1.0119	1.11782
1.01225	0.282865	1.01262	0.131948	1.01274	0.586389	1.0125	1.0805	1.01393	1.06407	1.01269	1.56694	1.01241	1.12476
1.01275	0.27847	1.01313	0.132243	1.01323	0.58966	1.01302	1.09135	1.01443	1.06714	1.01319	1.56538	1.01292	1.12935
1.01326	0.274385	1.01364	0.132273	1.01374	0.592226	1.01352	1.09115	1.01494	1.07677	1.01369	1.56334	1.01341	1.12952
1.01377	0.271311	1.01413	0.132847	1.01425	0.596948	1.01402	1.09203	1.01544	1.08311	1.01417	1.56507	1.01391	1.13225
1.01427	0.267328	1.01463	0.133819	1.01475	0.598522	1.01452	1.09696	1.01594	1.08268	1.01466	1.56912	1.01441	1.13683
1.01477	0.262994	1.01513	0.134821	1.01526	0.602844	1.01502	1.10716	1.01644	1.08662	1.01518	1.57448	1.01491	1.1437
1.01527	0.25942	1.01564	0.135166	1.01577	0.610242	1.01553	1.11389	1.01694	1.0936	1.01569	1.57599	1.01542	1.14885
1.01578	0.256096	1.01614	0.135739	1.01627	0.610416	1.01603	1.11694	1.01745	1.10272	1.01621	1.57694	1.01591	1.15103
1.0163	0.253734	1.01665	0.136559	1.01678	0.610262	1.01653	1.12288	1.01795	1.09961	1.01673	1.58006	1.01642	1.1555
1.01681	0.251036	1.01715	0.137539	1.01727	0.610268	1.01703	1.13104	1.01845	1.08832	1.01722	1.58449	1.01692	1.16112
1.01729	0.247949	1.01767	0.137972	1.01777	0.612139	1.01754	1.13972	1.01894	1.08526	1.01774	1.58643	1.01743	1.16694
1.01779	0.245423	1.01816	0.137565	1.01826	0.615383	1.01805	1.138	1.01943	1.08881	1.01824	1.58269	1.01794	1.1679
1.01828	0.242873	1.01865	0.137782	1.01876	0.616514	1.01854	1.13239	1.01992	1.09909	1.01872	1.58144	1.01843	1.16696
1.01879	0.240576	1.01914	0.138386	1.01927	0.617638	1.01903	1.1324	1.02042	1.1027	1.01921	1.58378	1.01892	1.17005
1.01929	0.238501	1.01963	0.13932	1.01976	0.61817	1.01953	1.13692	1.02093	1.10135	1.01971	1.58851	1.0194	1.17495
1.01978	0.236065	1.02013	0.14	1.02026	0.620613	1.02003	1.14558	1.02143	1.10497	1.02021	1.59258	1.0199	1.18191
1.02028	0.233507	1.02063	0.140177	1.02076	0.62524	1.02052	1.149	1.02193	1.1118	1.02069	1.59275	1.02041	1.18607
1.02078	0.231284	1.02114	0.140744	1.02127	0.627585	1.02102	1.15033	1.02243	1.1252	1.02119	1.59462	1.0209	1.18836
1.02129	0.228998	1.02164	0.141361	1.02178	0.628352	1.02151	1.15494	1.02293	1.12726	1.0217	1.59809	1.02141	1.19295
1.0218	0.226739	1.02214	0.142568	1.02227	0.628845	1.02202	1.16319	1.02343	1.11909	1.02221	1.60338	1.02191	1.19867
1.02229	0.224844	1.02265	0.143325	1.02277	0.630398	1.02253	1.17504	1.02393	1.11705	1.0227	1.60653	1.02242	1.20535
1.02278	0.222412	1.02314	0.143021	1.02327	0.631806	1.02303	1.17721	1.02442	1.12103	1.02319	1.60491	1.02292	1.20735
1.02328	0.219827	1.02364	0.143199	1.02378	0.635423	1.02353	1.17376	1.02493	1.12975	1.02368	1.60589	1.0234	1.20814
1.02379	0.217415	1.02414	0.143796	1.02428	0.638967	1.02402	1.17396	1.02543	1.1307	1.02416	1.6093	1.0239	1.21208
1.0243	0.215268	1.02464	0.144808	1.02478	0.640147	1.02452	1.17904	1.02594	1.13064	1.02467	1.61466	1.0244	1.21751
1.0248	0.214126	1.02514	0.145356	1.02528	0.642583	1.02502	1.1866	1.02644	1.13567	1.02519	1.61832	1.0249	1.2244
1.0253	0.212825	1.02564	0.145523	1.02578	0.646277	1.02552	1.1882	1.02694	1.14234	1.02569	1.61888	1.02541	1.22761
1.02581	0.211127	1.02614	0.146109	1.02629	0.648541	1.02602	1.1903	1.02744	1.14154	1.02619	1.62146	1.0259	1.23053
1.02631	0.209091	1.02664	0.146886	1.0268	0.648025	1.02653	1.19591	1.02793	1.12998	1.02669	1.62566	1.02641	1.23594
1.0268	0.206737	1.02715	0.147441	1.02729	0.64721	1.02703	1.20291	1.02842	1.12686	1.0272	1.62967	1.02691	1.24178
1.0273	0.205247	1.02765	0.147042	1.02778	0.646767	1.02753	1.20315	1.02891	1.13044	1.02769	1.62866	1.02742	1.24494
1.0278	0.204307	1.02814	0.14691	1.02828	0.648682	1.02802	1.19586	1.02941	1.13839	1.02818	1.62685	1.02791	1.24404
1.0283	0.202981	1.02863	0.147516	1.02878	0.651534	1.02851	1.19465	1.02991	1.1464	1.02869	1.62958	1.02841	1.24665
1.0288	0.201386	1.02912	0.148269	1.02928	0.654868	1.029	1.19804	1.03041	1.14567	1.0292	1.6341	1.0289	1.25165
1.02929	0.199963	1.02962	0.149258	1.02978	0.656289	1.0295	1.20583	1.0309	1.14679	1.02971	1.64035	1.0294	1.2579
1.0298	0.198552	1.03012	0.149625	1.03028	0.659275	1.03	1.21241	1.0314	1.15086	1.0302	1.64293	1.0299	1.26412
1.0303	0.197522	1.03062	0.149884	1.03078	0.660221	1.03051	1.213	1.03191	1.16154	1.03068	1.64078	1.03039	1.26672
1.03081	0.197036	1.03112	0.150456	1.03129	0.662327	1.031	1.21582	1.03242	1.17108	1.03118	1.63915	1.0309	1.2704
1.03132	0.195398	1.03162	0.151205	1.0318	0.663029	1.0315	1.22057	1.03293	1.16472	1.03168	1.64089	1.0314	1.27573
1.03182	0.193465	1.03213	0.152456	1.0323	0.663723	1.03201	1.23134	1.03343	1.15842	1.0322	1.64623	1.0319	1.28271
1.03231	0.192102	1.03264	0.152764	1.0328	0.667025	1.03252	1.23949	1.03392	1.15869	1.0327	1.64807	1.03241	1.28756
1.03282	0.191121	1.03314	0.152634	1.0333	0.667863	1.03302	1.23577	1.03442	1.16625	1.0332	1.64912	1.03291	1.2877
1.03333	0.190628	1.03364	0.152978	1.0338	0.668837	1.03351	1.23309	1.03492	1.17179	1.03369	1.65329	1.0334	1.29042
1.03383	0.189771	1.03413	0.153674	1.03431	0.669161	1.03401	1.23506	1.03542	1.16925	1.03419	1.65808	1.0339	1.29507
1.03433	0.188378	1.03464	0.154459	1.03481	0.673516	1.03451	1.24246	1.03593	1.17118	1.03471	1.66351	1.0344	1.30187
1.03483	0.18753	1.03515	0.154558	1.03532	0.680583	1.03502	1.24706	1.03645	1.17716	1.03521	1.66556	1.03491	1.30758
1.03534	0.186524	1.03564	0.154924	1.03583	0.679926	1.03552	1.24689	1.03695	1.18308	1.03569	1.6664	1.03541	1.30992
1.03585	0.185546	1.03614	0.155639	1.03633	0.677813	1.03602	1.25004	1.03745	1.17625	1.03619	1.66927	1.03591	1.31446
1.03635	0.184786	1.03665	0.156396	1.03682	0.674692	1.03653	1.25614	1.03794	1.16427	1.03671	1.67369	1.03641	1.32053
1.03684	0.183894	1.03716	0.156536	1.03732	0.67528	1.03703	1.26165	1.03843	1.16294	1.03724	1.67251	1.03693	1.32601
1.03733	0.183234	1.03765	0.155973	1.03782	0.677217	1.03753	1.25652	1.03892	1.16677	1.03772	1.66603	1.03744	1.32621
1.03783	0.182821	1.03814	0.156092	1.03832	0.678059	1.03802	1.24968	1.03941	1.17612	1.0382	1.66607	1.03792	1.32541
1.03833	0.182116	1.03863	0.156528	1.03882	0.678842	1.03852	1.24975	1.03991	1.17985	1.03869	1.66955	1.03841	1.32932
1.03884	0.181393	1.03913	0.157319	1.03931	0.679384	1.03902	1.25309	1.04041	1.17752	1.03919	1.67449	1.0389	1.33457
1.03933	0.180917	1.03963	0.158058	1.03981	0.680808	1.03952	1.26039	1.04091	1.1794	1.0397	1.67972	1.0394	1.34159
1.03983	0.179925	1.04012	0.158256	1.04032	0.682987	1.04001	1.26276	1.04141	1.18503	1.04019	1.68113	1.0399	1.34602
1.04033	0.178926	1.04062	0.158732	1.04083	0.684265	1.0405	1.26252	1.04193	1.19821	1.04068	1.68347	1.0404	1.34819
1.04084	0.178003	1.04112	0.159172	1.04134	0.683805	1.04101	1.26614	1.04244	1.19947	1.04118	1.68688	1.0409	1.35265
1.04135	0.176803	1.04163	0.160192	1.04183	0.683924	1.04151	1.27357	1.04293	1.18932	1.0417	1.69192	1.0414	1.35832
1.04185	0.176004	1.04214	0.160923	1.04233	0.685373	1.04202	1.28446	1.04343	1.18651	1.04222	1.69554	1.04191	1.36507
1.04234	0.175028	1.04264	0.160525	1.04283	0.687683	1.04252	1.28511	1.04393	1.18991	1.0427	1.69445	1.04242	1.36733
1.04284	0.173676	1.04313	0.160609	1.04333	0.691955	1.04302	1.27963	1.04443	1.19822	1.04319	1.6955	1.04291	1.36801
1.04335	0.172743	1.04363	0.161064	1.04384	0.696391	1.04351	1.27872	1.04493	1.19875	1.04368	1.69853	1.0434	1.37186
1.04385	0.171699	1.04413	0.161955	1.04434	0.697438	1.04401	1.28306	1.04542	1.19694	1.04418	1.70382	1.04389	1.37715
1.04436	0.170868	1.04464	0.162461	1.04484	0.697786	1.04452	1.28989	1.04592	1.20139	1.04469	1.70812	1.04439	1.38407
1.04487	0.170456	1.04513	0.162611	1.04535	0.697676	1.04502	1.29075	1.04642	1.20829	1.04519	1.70904	1.0449	1.38749
1.04537	0.169541	1.04563	0.163305	1.04586	0.697778	1.04552	1.29198	1.04693	1.20746	1.04567	1.71182	1.04541	1.39037
1.04588	0.168273	1.04614	0.164139	1.04636	0.697774	1.04602	1.29671	1.04743	1.19462	1.04617	1.71597	1.04591	1.39553
1.04637	0.167096	1.04664	0.16466	1.04685	0.697808	1.04653	1.30241	1.04792	1.19008	1.04668	1.71969	1.04641	1.4013
1.04687	0.166212	1.04714	0.164218	1.04735	0.69981	1.04703	1.30162	1.04843	1.19344	1.0472	1.71891	1.04692	1.40476
1.04737	0.165533	1.04764	0.164025	1.04784	0.699895	1.04752	1.29333	1.04895	1.20116	1.0477	1.71727	1.04741	1.40354
1.04787	0.165175	1.04813	0.164541	1.04835	0.701297	1.048	1.29148	1.04945	1.20952	1.04818	1.72016	1.0479	1.40564
1.04836	0.164082	1.04862	0.165265	1.04885	0.701764	1.0485	1.29399	1.04994	1.20828	1.04867	1.72426	1.0484	1.41053
1.04886	0.16297	1.04912	0.166331	1.04935	0.705019	1.049	1.3007	1.05043	1.20826	1.04919	1.72981	1.0489	1.4168
1.04937	0.162188	1.04963	0.166705	1.04986	0.710388	1.04951	1.30739	1.05093	1.21163	1.04971	1.73289	1.0494	1.42333
1.04987	0.161795	1.05012	0.166897	1.05036	0.711216	1.05	1.3074	1.05145	1.22147	1.05021	1.73403	1.0499	1.42577
1.05038	0.161663	1.05062	0.167531	1.05087	0.711165	1.0505	1.30905	1.05197	1.23134	1.05069	1.73754	1.0504	1.42916
1.05089	0.160742	1.05113	0.168369	1.05137	0.711423	1.051	1.31285	1.05247	1.22488	1.05118	1.74197	1.0509	1.4343
1.05139	0.159336	1.05164	0.169602	1.05187	0.713799	1.05152	1.32295	1.05296	1.21742	1.05169	1.74732	1.0514	1.44095
1.05188	0.158504	1.05214	0.16971	1.05238	0.717316	1.05203	1.33125	1.05344	1.21682	1.0522	1.74825	1.05191	1.4461
1.05239	0.157901	1.05264	0.169359	1.05288	0.717802	1.05253	1.32784	1.05394	1.22391	1.05271	1.74756	1.05242	1.4463
1.0529	0.15738	1.05314	0.169639	1.05339	0.717466	1.05303	1.32459	1.05446	1.23001	1.05321	1.74984	1.05291	1.44866
1.05341	0.15708	1.05364	0.170197	1.05389	0.717516	1.05353	1.32524	1.05497	1.22724	1.0537	1.75384	1.05341	1.45322
1.05391	0.156256	1.05414	0.171011	1.0544	0.718931	1.05403	1.33183	1.0555	1.22825	1.0542	1.75962	1.05391	1.45997
1.05441	0.155625	1.05465	0.171275	1.05491	0.723976	1.05454	1.33644	1.05598	1.23367	1.05471	1.76187	1.05442	1.46597
1.05492	0.155243	1.05515	0.17167	1.05542	0.724698	1.05504	1.33593	1.05644	1.24238	1.0552	1.76335	1.05492	1.46821
1.05544	0.154679	1.05566	0.172324	1.05592	0.722109	1.05554	1.33823	1.05695	1.23952	1.0557	1.76694	1.05543	1.4724
1.05595	0.153975	1.05616	0.173199	1.05642	0.718464	1.05605	1.34352	1.05746	1.22506	1.05621	1.77234	1.05593	1.47809
1.05644	0.153691	1.05668	0.173665	1.05691	0.718807	1.05656	1.35111	1.05795	1.21919	1.05674	1.77693	1.05644	1.48498
1.05692	0.152937	1.05717	0.172998	1.05741	0.719192	1.05706	1.34858	1.05844	1.22029	1.05724	1.77482	1.05695	1.48725
1.05742	0.152195	1.05767	0.172818	1.05791	0.719615	1.05756	1.33886	1.05894	1.22821	1.05771	1.77298	1.05744	1.48493
1.05792	0.151684	1.05816	0.173175	1.05841	0.720657	1.05805	1.33514	1.05945	1.23156	1.05819	1.77461	1.05794	1.48677
1.05842	0.151489	1.05865	0.173997	1.0589	0.721094	1.05854	1.33643	1.05997	1.22919	1.0587	1.7789	1.05843	1.49105
1.05892	0.151347	1.05915	0.174763	1.0594	0.723018	1.05903	1.34284	1.06046	1.23113	1.0592	1.78405	1.05893	1.49774
1.05942	0.150948	1.05965	0.174821	1.0599	0.725353	1.05953	1.34519	1.06096	1.23576	1.05969	1.78534	1.05943	1.50208
1.05992	0.150256	1.06014	0.175229	1.06041	0.728115	1.06003	1.34411	1.06147	1.24856	1.06019	1.78691	1.05993	1.50375
1.06043	0.149686	1.06064	0.175857	1.06092	0.728594	1.06053	1.34657	1.06196	1.25128	1.0607	1.78987	1.06042	1.50793
1.06093	0.149192	1.06115	0.176979	1.06141	0.728534	1.06103	1.35236	1.06245	1.24121	1.06121	1.79478	1.06092	1.51328
1.06143	0.148839	1.06166	0.177809	1.06191	0.728674	1.06153	1.36299	1.06295	1.23709	1.06171	1.79891	1.06143	1.52004
1.06193	0.148722	1.06215	0.17752	1.06241	0.729708	1.06204	1.36488	1.06345	1.23987	1.0622	1.79837	1.06193	1.52248
1.06242	0.148067	1.06265	0.177646	1.06291	0.733171	1.06254	1.35939	1.06395	1.24858	1.06271	1.79962	1.06243	1.52283
1.06293	0.147343	1.06315	0.178178	1.06342	0.737025	1.06303	1.35764	1.06444	1.24944	1.06322	1.8028	1.06292	1.5264
1.06343	0.146777	1.06365	0.179149	1.06392	0.737028	1.06353	1.361	1.06492	1.24716	1.06373	1.80814	1.06341	1.53148
1.06394	0.146609	1.06415	0.179742	1.06442	0.73872	1.06403	1.36763	1.06543	1.25075	1.06421	1.81272	1.06392	1.53853
1.06444	0.146427	1.06465	0.179796	1.06493	0.737516	1.06453	1.36843	1.06594	1.25717	1.0647	1.81339	1.06442	1.54205
1.06495	0.146283	1.06515	0.180382	1.06543	0.737679	1.06503	1.36885	1.06644	1.25772	1.0652	1.81591	1.06492	1.54449
1.06544	0.145612	1.06565	0.18108	1.06593	0.737332	1.06553	1.3728	1.06692	1.24546	1.0657	1.82011	1.06542	1.54957
1.06594	0.144977	1.06615	0.181646	1.06642	0.736706	1.06604	1.37878	1.06741	1.23938	1.06621	1.82426	1.06593	1.55541
1.06643	0.144764	1.06665	0.181294	1.06692	0.738889	1.06654	1.37889	1.06791	1.24188	1.06672	1.82401	1.06644	1.55933
1.06693	0.144771	1.06714	0.180954	1.06742	0.739407	1.06703	1.37029	1.0684	1.24878	1.06721	1.82201	1.06693	1.55803
1.06744	0.144667	1.06763	0.181404	1.06792	0.740309	1.06752	1.36753	1.06891	1.25729	1.06768	1.8244	1.06742	1.55922
1.06794	0.144229	1.06813	0.182059	1.06842	0.741464	1.06802	1.36982	1.06941	1.25652	1.06816	1.82821	1.06791	1.56409
1.06843	0.143466	1.06863	0.183057	1.06893	0.744627	1.06851	1.37623	1.06991	1.25648	1.06865	1.83397	1.0684	1.5703
1.06893	0.143213	1.06913	0.183403	1.06943	0.750064	1.06901	1.38275	1.07045	1.25984	1.06916	1.83775	1.06891	1.57677
1.06944	0.143197	1.06962	0.183592	1.06993	0.750593	1.06951	1.38252	1.07098	1.26931	1.06968	1.83898	1.06941	1.57929
1.06995	0.142869	1.07012	0.184269	1.07044	0.750088	1.07001	1.38396	1.07147	1.2797	1.07018	1.84229	1.0699	1.58243
1.07045	0.142694	1.07062	0.18509	1.07093	0.749734	1.07051	1.38786	1.07196	1.27344	1.07067	1.84665	1.0704	1.58742
1.07094	0.142116	1.07113	0.186389	1.07143	0.749778	1.07101	1.39747	1.07244	1.26544	1.07118	1.8523	1.07091	1.59384
1.07144	0.141781	1.07164	0.186624	1.07194	0.75272	1.07153	1.40571	1.07292	1.2647	1.0717	1.85357	1.07142	1.59912
1.07195	0.14158	1.07215	0.186173	1.07244	0.754369	1.07203	1.4018	1.07341	1.27172	1.07221	1.85243	1.07192	1.59915
1.07245	0.141558	1.07265	0.186391	1.07294	0.75543	1.07252	1.39792	1.07393	1.27795	1.0727	1.85454	1.07241	1.60113
1.07296	0.141298	1.07314	0.187094	1.07344	0.755868	1.07302	1.39806	1.07444	1.27517	1.07321	1.8584	1.07291	1.60562
1.07346	0.141204	1.07363	0.188137	1.07395	0.757625	1.07353	1.40446	1.07493	1.2763	1.07373	1.86454	1.07341	1.61227
1.07397	0.140892	1.07414	0.188427	1.07446	0.760719	1.07403	1.40984	1.07543	1.28163	1.07423	1.86752	1.07392	1.61826
1.07448	0.140647	1.07464	0.188786	1.07498	0.76169	1.07453	1.40908	1.07595	1.28805	1.0747	1.86899	1.07442	1.62027
1.07498	0.140225	1.07514	0.18954	1.07547	0.758258	1.07503	1.41078	1.07646	1.28296	1.07519	1.87272	1.07492	1.62418
1.07548	0.140005	1.07565	0.19041	1.07596	0.755356	1.07554	1.41581	1.07695	1.26942	1.0757	1.87759	1.07543	1.62975
1.07598	0.139847	1.07616	0.190832	1.07645	0.755439	1.07604	1.42205	1.07742	1.26605	1.07622	1.8801	1.07593	1.63543
1.07647	0.139738	1.07665	0.190318	1.07695	0.755468	1.07654	1.41826	1.07791	1.26912	1.07671	1.87697	1.07643	1.63612
1.07696	0.139253	1.07714	0.190538	1.07745	0.758333	1.07703	1.40923	1.07841	1.27818	1.0772	1.87679	1.07692	1.63383
1.07747	0.138818	1.07763	0.191195	1.07796	0.762354	1.07753	1.40662	1.07892	1.28215	1.0777	1.88006	1.07741	1.63672
1.07797	0.138638	1.07813	0.192059	1.07845	0.763693	1.07802	1.40881	1.07943	1.27914	1.0782	1.88463	1.0779	1.64173
1.07847	0.138792	1.07863	0.192814	1.07895	0.764648	1.07852	1.41659	1.07995	1.28092	1.07869	1.88996	1.07841	1.64886
1.07897	0.138783	1.07912	0.192854	1.07946	0.767197	1.07901	1.41958	1.08044	1.28617	1.0792	1.89162	1.07891	1.65404
1.07947	0.138588	1.07962	0.193268	1.07997	0.770014	1.0795	1.41823	1.08092	1.29943	1.07968	1.89362	1.0794	1.65582
1.07997	0.138074	1.08012	0.193863	1.08047	0.771183	1.08	1.42071	1.08141	1.30266	1.08017	1.89744	1.0799	1.65966
1.08047	0.137622	1.08063	0.195035	1.08097	0.770879	1.08051	1.42648	1.08192	1.29265	1.08069	1.90292	1.08041	1.66493
1.08098	0.137681	1.08114	0.196037	1.08146	0.771387	1.08102	1.43793	1.08243	1.28808	1.08121	1.90726	1.08091	1.67199
1.08148	0.137857	1.08164	0.195783	1.08196	0.771728	1.08153	1.44048	1.08292	1.28994	1.0817	1.9064	1.08142	1.67465
1.08198	0.137936	1.08214	0.195877	1.08247	0.77297	1.08202	1.43451	1.08343	1.29864	1.08218	1.90698	1.08191	1.67414
1.08248	0.13783	1.08264	0.196392	1.08297	0.773669	1.08252	1.43224	1.08393	1.30047	1.08268	1.90999	1.0824	1.67708
1.08298	0.137491	1.08314	0.197345	1.08347	0.775833	1.08302	1.43492	1.08442	1.29816	1.08317	1.9153	1.0829	1.68178
1.08349	0.13761	1.08364	0.198034	1.08398	0.780614	1.08352	1.44208	1.08493	1.30121	1.08367	1.92024	1.0834	1.68887
1.08399	0.137581	1.08414	0.19812	1.08449	0.778386	1.08402	1.44344	1.08545	1.30791	1.08417	1.92154	1.08391	1.69274
1.08451	0.137611	1.08464	0.198692	1.08499	0.777362	1.08452	1.44382	1.08595	1.31017	1.08467	1.92456	1.0844	1.695
1.08501	0.137397	1.08515	0.199519	1.08548	0.776277	1.08502	1.44788	1.08644	1.29835	1.08519	1.9291	1.08491	1.70011
1.0855	0.137335	1.08566	0.200296	1.08598	0.778263	1.08553	1.45342	1.08694	1.29109	1.0857	1.93367	1.08542	1.70616
1.08599	0.137743	1.08616	0.200041	1.08648	0.780855	1.08604	1.45367	1.08742	1.29299	1.08621	1.93372	1.08593	1.71011
1.08649	0.13867	1.08665	0.199659	1.08697	0.781472	1.08653	1.44491	1.08791	1.29939	1.08669	1.93131	1.08642	1.70844
1.087	0.139523	1.08714	0.200219	1.08747	0.78158	1.08703	1.44129	1.08842	1.30866	1.08717	1.93362	1.08691	1.70913
1.0875	0.140039	1.08763	0.200946	1.08797	0.781822	1.08752	1.44316	1.08891	1.30882	1.08766	1.93754	1.0874	1.71347
1.08799	0.140108	1.08813	0.202052	1.08848	0.783594	1.08801	1.44947	1.08941	1.308	1.08816	1.94355	1.08789	1.719
1.08849	0.140102	1.08863	0.202548	1.08899	0.789411	1.08851	1.4564	1.08991	1.31115	1.08867	1.94778	1.0884	1.72577
1.089	0.139821	1.08912	0.202616	1.0895	0.790504	1.08901	1.45666	1.09044	1.31996	1.08919	1.9489	1.08891	1.72886
1.08951	0.139399	1.08962	0.203151	1.09	0.789277	1.08951	1.4581	1.09096	1.331	1.08969	1.95212	1.0894	1.73197
1.09002	0.13886	1.09012	0.203958	1.0905	0.789197	1.09001	1.46157	1.09144	1.32656	1.09018	1.95657	1.0899	1.73703
1.09052	0.138681	1.09064	0.205485	1.091	0.789623	1.09051	1.47069	1.0919	1.31818	1.09069	1.9627	1.09041	1.7434
1.09102	0.138335	1.09115	0.20605	1.0915	0.791997	1.09103	1.47989	1.0924	1.31666	1.0912	1.96476	1.09091	1.74924
1.09152	0.138101	1.09165	0.205782	1.09201	0.792893	1.09153	1.4765	1.09292	1.32332	1.09169	1.96377	1.09141	1.74947
1.09202	0.138012	1.09214	0.206089	1.09252	0.793614	1.09203	1.47213	1.09345	1.33049	1.09219	1.96593	1.0919	1.75079
1.09253	0.137928	1.09264	0.206834	1.09301	0.794153	1.09252	1.47203	1.09394	1.32777	1.0927	1.97015	1.0924	1.75495
1.09304	0.13787	1.09315	0.208023	1.09352	0.797111	1.09302	1.47817	1.09444	1.32806	1.09319	1.97659	1.09291	1.76168
1.09354	0.137737	1.09365	0.208395	1.09403	0.801696	1.09353	1.48367	1.09497	1.33334	1.0937	1.97973	1.09342	1.76824
1.09405	0.13726	1.09415	0.208634	1.09455	0.801851	1.09404	1.48249	1.09549	1.3421	1.0942	1.98129	1.09392	1.77015
1.09456	0.136737	1.09465	0.209347	1.09505	0.799856	1.09454	1.4846	1.09598	1.34025	1.09471	1.98541	1.09442	1.77366
1.09506	0.136511	1.09516	0.210266	1.09554	0.796924	1.09504	1.49035	1.09647	1.32527	1.09522	1.99071	1.09493	1.77932
1.09556	0.136497	1.09567	0.210909	1.09603	0.79697	1.09555	1.49768	1.09697	1.31829	1.09573	1.99495	1.09544	1.78594
1.09605	0.136438	1.09617	0.210377	1.09653	0.797662	1.09605	1.4956	1.09745	1.31899	1.09623	1.99284	1.09595	1.788
1.09654	0.13633	1.09666	0.210125	1.09703	0.800631	1.09655	1.48562	1.09794	1.32746	1.09672	1.99132	1.09644	1.78505
1.09704	0.136273	1.09715	0.210531	1.09753	0.803826	1.09704	1.48134	1.09844	1.33267	1.09721	1.99372	1.09693	1.7865
1.09754	0.136077	1.09764	0.211394	1.09803	0.803847	1.09753	1.48209	1.09893	1.33013	1.0977	1.998	1.09742	1.79087
1.09804	0.136042	1.09815	0.212374	1.09853	0.805674	1.09803	1.48865	1.09943	1.33195	1.09819	2.00385	1.09792	1.79802
1.09855	0.13627	1.09864	0.212607	1.09903	0.806837	1.09853	1.49182	1.09993	1.33687	1.0987	2.00594	1.09842	1.80341
1.09905	0.136335	1.09914	0.213071	1.09954	0.808273	1.09902	1.49076	1.10044	1.3496	1.0992	2.00804	1.09892	1.80477
1.09955	0.136504	1.09964	0.213768	1.10004	0.808752	1.09953	1.49281	1.10095	1.3542	1.09971	2.01202	1.09942	1.80851
1.10005	0.136319	1.10014	0.214984	1.10054	0.808006	1.10003	1.49781	1.10145	1.34405	1.10021	2.01747	1.09992	1.81401
1.10055	0.136314	1.10065	0.216058	1.10104	0.810931	1.10053	1.50923	1.10194	1.33855	1.1007	2.02236	1.10042	1.82159
1.10105	0.136171	1.10116	0.215761	1.10154	0.811657	1.10104	1.5126	1.10244	1.34037	1.10121	2.02187	1.10092	1.82498
1.10155	0.135692	1.10165	0.215643	1.10204	0.813172	1.10153	1.50623	1.10295	1.3501	1.10172	2.02242	1.10142	1.82409
1.10205	0.135476	1.10215	0.216071	1.10254	0.81383	1.10203	1.50368	1.10345	1.3531	1.10222	2.02566	1.10191	1.82672
1.10255	0.134645	1.10265	0.217138	1.10305	0.816984	1.10253	1.50655	1.10394	1.35042	1.10272	2.03141	1.10241	1.83163
1.10305	0.134467	1.10315	0.217965	1.10356	0.823247	1.10303	1.51396	1.10443	1.35259	1.10321	2.03691	1.10291	1.83909
1.10356	0.134404	1.10365	0.218123	1.10407	0.821393	1.10353	1.51547	1.10494	1.35806	1.1037	2.03846	1.10342	1.84334
1.10407	0.134324	1.10415	0.218794	1.10457	0.820222	1.10403	1.51507	1.10545	1.36065	1.10421	2.04164	1.10392	1.84542
1.10458	0.134259	1.10465	0.219656	1.10506	0.818081	1.10453	1.51888	1.10594	1.3497	1.10471	2.04669	1.10442	1.85032
1.10506	0.133958	1.10515	0.220347	1.10556	0.818766	1.10504	1.52484	1.10643	1.34226	1.1052	2.0519	1.10492	1.85622
1.10556	0.133695	1.10565	0.220037	1.10605	0.820384	1.10554	1.52582	1.10692	1.34407	1.10568	2.05257	1.10543	1.86067
1.10606	0.133679	1.10615	0.219616	1.10655	0.821151	1.10604	1.5169	1.10743	1.3505	1.10618	2.04979	1.10593	1.85908
1.10656	0.133718	1.10664	0.220174	1.10705	0.821571	1.10653	1.51287	1.10793	1.36027	1.10669	2.05188	1.10642	1.85909
1.10707	0.133726	1.10713	0.22091	1.10755	0.821967	1.10702	1.51451	1.10843	1.36063	1.1072	2.05595	1.10691	1.86345
1.10756	0.133646	1.10763	0.222059	1.10805	0.823498	1.10752	1.52	1.10892	1.35935	1.1077	2.06221	1.1074	1.86936
1.10807	0.133501	1.10813	0.222589	1.10856	0.827434	1.10802	1.52739	1.10942	1.36228	1.1082	2.06715	1.1079	1.87691
1.10857	0.133278	1.10863	0.222569	1.10907	0.828409	1.10851	1.52795	1.10993	1.37085	1.10868	2.06842	1.10841	1.88007
1.10908	0.133251	1.10913	0.223263	1.10957	0.82891	1.109	1.52861	1.11044	1.38322	1.10918	2.07186	1.10891	1.88218
1.10959	0.133215	1.10962	0.224388	1.11007	0.829294	1.1095	1.53222	1.11095	1.38014	1.10967	2.07663	1.10941	1.88701
1.11009	0.133194	1.11014	0.226068	1.11057	0.830246	1.11001	1.54142	1.11144	1.37146	1.1102	2.08311	1.10991	1.89353
1.11058	0.13322	1.11065	0.226495	1.11107	0.831142	1.11053	1.5512	1.11193	1.3693	1.11073	2.0857	1.11041	1.89946
1.11108	0.132807	1.11115	0.225969	1.11158	0.834268	1.11103	1.54875	1.11244	1.37507	1.11124	2.08466	1.11092	1.89969
1.11159	0.132686	1.11164	0.226219	1.11209	0.837125	1.11153	1.54409	1.11294	1.383	1.11172	2.08645	1.11142	1.90062
1.1121	0.132508	1.11214	0.226872	1.11259	0.838078	1.11203	1.54323	1.11345	1.38147	1.11219	2.09011	1.11191	1.90442
1.11261	0.132769	1.11265	0.227986	1.11309	0.83934	1.11253	1.54865	1.11395	1.38126	1.1127	2.0969	1.11241	1.91045
1.11312	0.132942	1.11315	0.228331	1.1136	0.841989	1.11303	1.55441	1.11445	1.38561	1.11321	2.10099	1.11291	1.91707
1.11362	0.132885	1.11365	0.22859	1.11411	0.842896	1.11353	1.55366	1.11496	1.39351	1.11372	2.10286	1.11342	1.91914
1.11412	0.132615	1.11415	0.229403	1.11462	0.842277	1.11403	1.55541	1.11546	1.3912	1.11421	2.10703	1.11392	1.92232
1.11461	0.132413	1.11465	0.230372	1.11511	0.840929	1.11454	1.56105	1.11595	1.37669	1.11472	2.11233	1.11442	1.92793
1.11511	0.132545	1.11516	0.230902	1.1156	0.840572	1.11505	1.56794	1.11644	1.37173	1.11523	2.11581	1.11493	1.93391
1.11561	0.132521	1.11566	0.230167	1.11609	0.841243	1.11555	1.56456	1.11693	1.37392	1.11574	2.11299	1.11544	1.93488
1.1161	0.132457	1.11616	0.230042	1.11659	0.841963	1.11604	1.55383	1.11743	1.38271	1.11621	2.11175	1.11593	1.93122
1.1166	0.132256	1.11665	0.230643	1.11709	0.843122	1.11654	1.55083	1.11793	1.38819	1.11667	2.11439	1.11642	1.93311
1.1171	0.131857	1.11714	0.231537	1.1176	0.843616	1.11703	1.55271	1.11843	1.38531	1.11716	2.11854	1.11692	1.93779
1.1176	0.13204	1.11764	0.232641	1.1181	0.846991	1.11753	1.56001	1.11893	1.3871	1.11767	2.12469	1.11741	1.94481
1.11811	0.13241	1.11814	0.232899	1.1186	0.847495	1.11803	1.56412	1.11943	1.39189	1.11819	2.12725	1.11791	1.95036
1.11862	0.132594	1.11864	0.23327	1.1191	0.848788	1.11852	1.56294	1.11993	1.40468	1.11871	2.12923	1.11841	1.95195
1.11912	0.132433	1.11914	0.233953	1.11961	0.849387	1.11902	1.56474	1.12044	1.41038	1.11921	2.13308	1.11891	1.95591
1.11961	0.132041	1.11964	0.235125	1.12011	0.850409	1.11953	1.56927	1.12094	1.40031	1.11971	2.13871	1.11941	1.96113
1.12011	0.13206	1.12014	0.236263	1.12061	0.853684	1.12003	1.58134	1.12144	1.39487	1.12021	2.14504	1.11992	1.9682
1.12061	0.131981	1.12065	0.235945	1.1211	0.854776	1.12054	1.58655	1.12194	1.39656	1.12071	2.14528	1.12043	1.97162
1.12112	0.131961	1.12115	0.235711	1.12161	0.85535	1.12104	1.58109	1.12244	1.40588	1.1212	2.14529	1.12092	1.9706
1.12163	0.132022	1.12165	0.236163	1.12212	0.855952	1.12154	1.57881	1.12294	1.4088	1.12169	2.14787	1.12141	1.97277
1.12212	0.132035	1.12215	0.237328	1.12262	0.858452	1.12203	1.58115	1.12344	1.40452	1.12218	2.15251	1.12191	1.97713
1.12262	0.132079	1.12265	0.238266	1.12313	0.864644	1.12253	1.58866	1.12394	1.40676	1.1227	2.15749	1.12242	1.9846
1.12313	0.132067	1.12315	0.238222	1.12364	0.864842	1.12303	1.59021	1.12445	1.41424	1.12321	2.15809	1.12293	1.98916
1.12365	0.132076	1.12365	0.238743	1.12414	0.862699	1.12353	1.58818	1.12496	1.41802	1.1237	2.16038	1.12343	1.99025
1.12415	0.132062	1.12415	0.239723	1.12463	0.859873	1.12404	1.59111	1.12546	1.40676	1.1242	2.16577	1.12392	1.99434
1.12464	0.131992	1.12466	0.240599	1.12513	0.860395	1.12454	1.59772	1.12595	1.39808	1.12471	2.17146	1.12442	2.00044
1.12513	0.131784	1.12516	0.240285	1.12563	0.862335	1.12505	1.6	1.12644	1.39987	1.12521	2.17233	1.12493	2.00518
1.12563	0.131575	1.12565	0.23959	1.12614	0.864225	1.12554	1.59098	1.12694	1.40572	1.12571	2.16919	1.12543	2.00337
1.12614	0.131627	1.12614	0.240154	1.12664	0.865741	1.12603	1.58539	1.12744	1.4159	1.1262	2.17077	1.12592	2.00248
1.12664	0.131836	1.12663	0.240979	1.12713	0.866454	1.12652	1.58634	1.12794	1.41727	1.12669	2.17449	1.12641	2.00636
1.12714	0.131923	1.12713	0.24218	1.12764	0.869653	1.12701	1.59182	1.12843	1.41527	1.1272	2.18065	1.12691	2.01178
1.12764	0.131981	1.12763	0.242805	1.12814	0.872146	1.12752	1.59976	1.12893	1.41816	1.1277	2.18572	1.12741	2.01908
1.12815	0.131688	1.12814	0.242933	1.12866	0.873659	1.12802	1.60081	1.12944	1.42645	1.1282	2.18674	1.12791	2.02207
1.12866	0.131499	1.12864	0.243645	1.12916	0.874562	1.12853	1.60168	1.12995	1.4397	1.12869	2.1897	1.12841	2.02386
1.12916	0.131338	1.12914	0.244439	1.12966	0.874862	1.12902	1.60535	1.13045	1.43745	1.1292	2.19415	1.12892	2.02846
1.12966	0.13142	1.12964	0.245973	1.13016	0.875196	1.12953	1.61376	1.13095	1.42814	1.12973	2.20075	1.12942	2.03449
1.13016	0.131537	1.13015	0.246511	1.13066	0.876637	1.13004	1.62364	1.13145	1.42643	1.13023	2.20368	1.12993	2.04098
1.13066	0.13146	1.13066	0.245975	1.13117	0.881837	1.13054	1.62137	1.13195	1.4325	1.13072	2.20222	1.13044	2.04122
1.13117	0.131326	1.13116	0.246248	1.13169	0.886483	1.13105	1.61631	1.13246	1.44054	1.13121	2.20378	1.13094	2.04113
1.13167	0.131255	1.13166	0.247021	1.13218	0.886631	1.13155	1.61551	1.13296	1.4383	1.13171	2.20797	1.13143	2.04454
1.13218	0.131783	1.13216	0.248251	1.13268	0.886903	1.13205	1.62123	1.13347	1.43803	1.13222	2.21564	1.13193	2.05053
1.13269	0.132271	1.13267	0.248644	1.13319	0.890231	1.13256	1.62735	1.13397	1.44195	1.13273	2.22003	1.13243	2.05745
1.1332	0.132106	1.13316	0.248903	1.13372	0.893404	1.13306	1.62636	1.13449	1.45616	1.13323	2.221	1.13294	2.05942
1.13372	0.131848	1.13366	0.249725	1.13423	0.893979	1.13356	1.62803	1.13501	1.47151	1.13374	2.2244	1.13344	2.06205
1.13422	0.131208	1.13417	0.250839	1.13473	0.893403	1.13406	1.63173	1.13551	1.45996	1.13425	2.22933	1.13394	2.06633
1.13472	0.13141	1.13469	0.252848	1.13522	0.89297	1.13457	1.64565	1.136	1.44139	1.13476	2.24151	1.13446	2.07614
1.13522	0.13157	1.13521	0.252824	1.13572	0.891169	1.13509	1.65803	1.1365	1.43418	1.13527	2.24736	1.13498	2.08858
1.13572	0.131691	1.13572	0.251328	1.13622	0.890569	1.1356	1.64865	1.137	1.43875	1.13578	2.24076	1.1355	2.08692
1.13621	0.131582	1.13621	0.251086	1.13672	0.890249	1.13609	1.6358	1.13749	1.44419	1.13628	2.23711	1.136	2.08034
1.13671	0.131235	1.1367	0.251551	1.13722	0.89181	1.13658	1.63045	1.13799	1.44126	1.13678	2.23849	1.13649	2.0795
1.13721	0.131392	1.1372	0.252391	1.13772	0.895231	1.13708	1.63383	1.13849	1.44192	1.13728	2.24385	1.13698	2.08412
1.13771	0.131361	1.1377	0.252609	1.13822	0.894127	1.13759	1.63628	1.13899	1.44589	1.13779	2.2461	1.13749	2.08937
1.13822	0.131403	1.1382	0.253067	1.13872	0.893966	1.13809	1.63379	1.13949	1.45812	1.13828	2.24725	1.13798	2.09053
1.13872	0.131234	1.1387	0.253781	1.13922	0.893544	1.13858	1.63451	1.14	1.46487	1.13877	2.25071	1.13848	2.09364
1.13922	0.131128	1.1392	0.254827	1.13972	0.895836	1.13908	1.63856	1.1405	1.4552	1.13927	2.2558	1.13897	2.09839
1.13972	0.131093	1.1397	0.255939	1.14022	0.899587	1.13958	1.65001	1.14099	1.44951	1.13977	2.26123	1.13948	2.10545
1.14022	0.131144	1.1402	0.255543	1.14072	0.901162	1.14009	1.65495	1.14149	1.45142	1.14027	2.26093	1.13999	2.10924
1.14073	0.131334	1.1407	0.25518	1.14122	0.902064	1.14058	1.64832	1.14199	1.46052	1.14077	2.26037	1.14049	2.10733
1.14123	0.131536	1.1412	0.255594	1.14172	0.902426	1.14108	1.64466	1.14249	1.46355	1.14126	2.26289	1.14098	2.10882
1.14173	0.131522	1.14169	0.256633	1.14222	0.904609	1.14157	1.64579	1.14299	1.46038	1.14176	2.26774	1.14148	2.11291
1.14223	0.131528	1.1422	0.257577	1.14273	0.909823	1.14208	1.65315	1.14349	1.46357	1.14226	2.27372	1.14198	2.11996
1.14273	0.131525	1.1427	0.257665	1.14325	0.910647	1.14258	1.65577	1.14399	1.47056	1.14276	2.2758	1.14248	2.12453
1.14324	0.131514	1.14319	0.258184	1.14374	0.908054	1.14308	1.65455	1.1445	1.47473	1.14326	2.27871	1.14298	2.12568
1.14374	0.13151	1.14369	0.259025	1.14423	0.905321	1.14358	1.65793	1.145	1.46433	1.14376	2.28361	1.14347	2.12953
1.14423	0.131504	1.1442	0.259939	1.14472	0.905498	1.14408	1.66423	1.14549	1.45489	1.14427	2.28892	1.14397	2.13507
1.14472	0.13162	1.14471	0.259748	1.14522	0.905926	1.14458	1.6672	1.14597	1.45623	1.14477	2.28989	1.14448	2.14021
1.14522	0.131278	1.1452	0.258889	1.14572	0.907529	1.14507	1.65846	1.14646	1.46219	1.14527	2.286	1.14498	2.13866
1.14573	0.131315	1.14568	0.259311	1.14623	0.910399	1.14556	1.65185	1.14697	1.47261	1.14576	2.28675	1.14547	2.13683
1.14622	0.131214	1.14617	0.260106	1.14672	0.911356	1.14606	1.65238	1.14747	1.47456	1.14625	2.28996	1.14596	2.13992
1.14672	0.131279	1.14667	0.261292	1.14722	0.914815	1.14655	1.65762	1.14796	1.47298	1.14675	2.29571	1.14646	2.14476
1.14722	0.131592	1.14716	0.26196	1.14773	0.918265	1.14705	1.66609	1.14846	1.47635	1.14725	2.30086	1.14696	2.15219
1.14773	0.131393	1.14766	0.261953	1.14824	0.921142	1.14755	1.66706	1.14896	1.48427	1.14775	2.30164	1.14746	2.15544
1.14823	0.131372	1.14816	0.262614	1.14875	0.922146	1.14805	1.66715	1.14948	1.49725	1.14824	2.30444	1.14797	2.15686
1.14874	0.131299	1.14867	0.263376	1.14924	0.921723	1.14855	1.67086	1.14999	1.49599	1.14874	2.30895	1.14846	2.16129
1.14924	0.131664	1.14917	0.264846	1.14974	0.921916	1.14905	1.67936	1.15049	1.48688	1.14925	2.31568	1.14896	2.16716
1.14974	0.131945	1.14968	0.265445	1.15024	0.924941	1.14956	1.69005	1.15098	1.4846	1.14976	2.31919	1.14947	2.17398
1.15024	0.13182	1.15018	0.264781	1.15075	0.929094	1.15007	1.6888	1.15148	1.48953	1.15026	2.31769	1.14997	2.17449
1.15074	0.131696	1.15068	0.264753	1.15125	0.931431	1.15057	1.68364	1.15199	1.49782	1.15075	2.319	1.15046	2.17372
1.15124	0.131499	1.15118	0.265151	1.15176	0.933011	1.15107	1.6827	1.15249	1.4972	1.15125	2.32239	1.15096	2.17669
1.15175	0.131537	1.15168	0.266163	1.15226	0.935682	1.15156	1.68787	1.15298	1.4972	1.15175	2.32882	1.15146	2.18222
1.15226	0.132017	1.15219	0.266568	1.15276	0.93404	1.15207	1.69432	1.15348	1.50185	1.15226	2.33299	1.15197	2.18929
1.15278	0.13219	1.15269	0.26674	1.15327	0.933435	1.15257	1.69353	1.15399	1.51019	1.15276	2.33394	1.15247	2.19169
1.15328	0.13193	1.15319	0.2674	1.15376	0.932686	1.15307	1.69492	1.15449	1.51032	1.15326	2.33772	1.15296	2.1943
1.15376	0.131367	1.15369	0.26843	1.15426	0.93236	1.15357	1.70027	1.15499	1.49609	1.15376	2.34343	1.15347	2.19975
1.15426	0.131451	1.1542	0.269241	1.15475	0.934256	1.15408	1.70754	1.15548	1.48958	1.15427	2.34781	1.15398	2.20603
1.15475	0.131407	1.1547	0.268467	1.15525	0.934686	1.15459	1.70634	1.15597	1.49132	1.15477	2.34541	1.15449	2.20756
1.15526	0.131421	1.15519	0.2681	1.15575	0.935462	1.15508	1.69513	1.15647	1.49997	1.15526	2.34282	1.15498	2.20294
1.15576	0.131528	1.15568	0.268757	1.15625	0.935863	1.15557	1.69046	1.15696	1.50725	1.15575	2.34508	1.15546	2.20357
1.15625	0.131368	1.15617	0.269591	1.15675	0.940025	1.15606	1.69158	1.15746	1.5051	1.15624	2.3494	1.15596	2.208
1.15675	0.131366	1.15667	0.270583	1.15725	0.94709	1.15656	1.69874	1.15796	1.50662	1.15675	2.35635	1.15645	2.21475
1.15725	0.131312	1.15717	0.270722	1.15776	0.947907	1.15706	1.70398	1.15846	1.51154	1.15725	2.35915	1.15695	2.22085
1.15777	0.131578	1.15767	0.271093	1.15826	0.946378	1.15755	1.70248	1.15897	1.52409	1.15774	2.36017	1.15745	2.22209
1.15827	0.131649	1.15816	0.271904	1.15876	0.945366	1.15805	1.70389	1.15948	1.5321	1.15824	2.36408	1.15796	2.22532
1.15876	0.131503	1.15866	0.272797	1.15926	0.945776	1.15854	1.70875	1.15997	1.5234	1.15874	2.36906	1.15845	2.23049
1.15926	0.131478	1.15917	0.273909	1.15976	0.949202	1.15905	1.72074	1.16047	1.51772	1.15924	2.37447	1.15895	2.23799
1.15976	0.131493	1.15968	0.273696	1.16027	0.951408	1.15956	1.72698	1.16096	1.51881	1.15975	2.374	1.15946	2.24265
1.16027	0.131552	1.16018	0.273407	1.16077	0.952195	1.16006	1.72112	1.16146	1.52777	1.16024	2.37282	1.15996	2.24106
1.16078	0.131899	1.16067	0.273858	1.16127	0.953192	1.16056	1.71715	1.16197	1.53298	1.16073	2.37548	1.16045	2.24269
1.16128	0.132032	1.16117	0.274903	1.16177	0.956352	1.16106	1.71846	1.16247	1.53029	1.16123	2.38067	1.16095	2.24706
1.16178	0.132167	1.16168	0.275932	1.16228	0.961067	1.16156	1.72633	1.16297	1.53302	1.16173	2.38694	1.16146	2.25452
1.16228	0.131756	1.16217	0.276025	1.16279	0.961459	1.16206	1.72974	1.16347	1.54024	1.16223	2.38852	1.16196	2.25999
1.16278	0.131914	1.16267	0.27661	1.16329	0.959301	1.16256	1.72896	1.16398	1.54539	1.16274	2.39042	1.16246	2.26109
1.16328	0.131829	1.16318	0.277503	1.16378	0.957595	1.16307	1.73223	1.16448	1.5354	1.16325	2.39539	1.16295	2.26507
1.16378	0.131854	1.16368	0.278395	1.16427	0.958335	1.16357	1.73871	1.16497	1.52495	1.16375	2.40149	1.16345	2.27108
1.16427	0.131975	1.16418	0.278136	1.16477	0.958749	1.16407	1.74232	1.16545	1.52647	1.16425	2.40314	1.16396	2.2765
1.16477	0.131882	1.16467	0.277295	1.16527	0.963732	1.16457	1.73373	1.16595	1.53306	1.16474	2.39918	1.16447	2.27495
1.16528	0.131891	1.16516	0.277813	1.16578	0.968786	1.16506	1.72664	1.16645	1.54399	1.16524	2.39965	1.16496	2.27255
1.16578	0.131863	1.16566	0.278519	1.16628	0.969741	1.16555	1.72723	1.16695	1.54596	1.16573	2.403	1.16545	2.27588
1.16628	0.132169	1.16616	0.279768	1.16678	0.970059	1.16604	1.73213	1.16745	1.54432	1.16623	2.40824	1.16594	2.2811
1.16679	0.132453	1.16666	0.280696	1.16728	0.973046	1.16654	1.74092	1.16795	1.54838	1.16673	2.41272	1.16644	2.289
1.16729	0.132353	1.16716	0.280745	1.1678	0.97724	1.16704	1.7429	1.16845	1.55656	1.16723	2.41294	1.16694	2.29289
1.16779	0.132274	1.16766	0.281439	1.1683	0.980408	1.16754	1.74309	1.16896	1.57071	1.16773	2.41536	1.16744	2.29434
1.16829	0.132219	1.16816	0.282268	1.1688	0.979237	1.16804	1.74661	1.16947	1.57086	1.16822	2.4199	1.16794	2.29877
1.16879	0.132284	1.16866	0.283822	1.1693	0.981188	1.16855	1.7552	1.16997	1.56125	1.16873	2.42698	1.16844	2.30508
1.1693	0.132821	1.16917	0.284681	1.1698	0.982061	1.16906	1.7673	1.17046	1.55916	1.16924	2.43113	1.16895	2.31272
1.1698	0.132974	1.16968	0.284115	1.17031	0.98414	1.16957	1.76627	1.17096	1.56426	1.16974	2.42933	1.16946	2.31346
1.1703	0.133032	1.17017	0.284149	1.17081	0.984832	1.17006	1.75966	1.17147	1.57325	1.17024	2.43029	1.16996	2.31216
1.17081	0.132586	1.17067	0.284613	1.17132	0.98694	1.17056	1.75851	1.17197	1.57403	1.17074	2.43383	1.17045	2.31526
1.17131	0.132906	1.17117	0.28589	1.17183	0.993396	1.17105	1.7642	1.17247	1.57496	1.17124	2.44069	1.17095	2.32123
1.17182	0.132864	1.17168	0.286611	1.17233	0.99139	1.17156	1.77137	1.17298	1.5803	1.17175	2.44553	1.17146	2.3292
1.17234	0.132957	1.17218	0.286777	1.17284	0.99139	1.17206	1.77079	1.17349	1.58917	1.17225	2.44664	1.17196	2.33195
1.17284	0.132636	1.17268	0.28752	1.17334	0.990722	1.17256	1.77233	1.174	1.59169	1.17275	2.4503	1.17247	2.33414
1.17333	0.132364	1.17319	0.288661	1.17383	0.991524	1.17308	1.77738	1.1745	1.57766	1.17326	2.4557	1.17297	2.3395
1.17382	0.132273	1.1737	0.289813	1.17433	0.992804	1.17358	1.78563	1.17498	1.56856	1.17377	2.46164	1.17347	2.3466
1.17432	0.132335	1.1742	0.289141	1.17483	0.992263	1.17409	1.78749	1.17547	1.56858	1.17427	2.46067	1.17398	2.35062
1.17482	0.132411	1.17469	0.28818	1.17532	0.992651	1.17458	1.77628	1.17597	1.57657	1.17476	2.45665	1.17448	2.34644
1.17532	0.132458	1.17518	0.288326	1.17582	0.992599	1.17507	1.76948	1.17647	1.58459	1.17526	2.45786	1.17497	2.34508
1.17581	0.132499	1.17568	0.289104	1.17632	0.993887	1.17556	1.76895	1.17697	1.58242	1.17575	2.46195	1.17546	2.34814
1.17631	0.132525	1.17617	0.290368	1.17682	0.999352	1.17606	1.77488	1.17747	1.58402	1.17624	2.46882	1.17596	2.35461
1.17682	0.132547	1.17667	0.290617	1.17733	1.00176	1.17657	1.78007	1.17796	1.58893	1.17674	2.47213	1.17646	2.36163
1.17733	0.132563	1.17717	0.290767	1.17783	1.00064	1.17706	1.77837	1.17847	1.60144	1.17724	2.47319	1.17695	2.36328
1.17783	0.132695	1.17767	0.291512	1.17833	1.00075	1.17755	1.77996	1.17898	1.61142	1.17774	2.47711	1.17745	2.36628
1.17833	0.132744	1.17817	0.292681	1.17883	1.00079	1.17804	1.78437	1.17947	1.60365	1.17825	2.48292	1.17795	2.37128
1.17882	0.132853	1.17867	0.294184	1.17932	1.00254	1.17855	1.79597	1.17997	1.59693	1.17875	2.49012	1.17846	2.37891
1.17932	0.132573	1.17918	0.294059	1.17983	1.00547	1.17907	1.80323	1.18047	1.59765	1.17925	2.4907	1.17896	2.38415
1.17983	0.132683	1.17968	0.293605	1.18034	1.00766	1.17957	1.79768	1.18097	1.60706	1.17974	2.48931	1.17946	2.38248
1.18033	0.132626	1.18018	0.294076	1.18083	1.00838	1.18006	1.79347	1.18146	1.61318	1.18023	2.49183	1.17995	2.38385
1.18084	0.132713	1.18067	0.295103	1.18134	1.01167	1.18055	1.79387	1.18196	1.61091	1.18074	2.49679	1.18044	2.38827
1.18134	0.133109	1.18117	0.296239	1.18184	1.01566	1.18105	1.80144	1.18246	1.61418	1.18124	2.50408	1.18094	2.39598
1.18184	0.132884	1.18167	0.296341	1.18235	1.01586	1.18156	1.80539	1.18297	1.62219	1.18175	2.50708	1.18145	2.40224
1.18234	0.132645	1.18217	0.296742	1.18285	1.01503	1.18205	1.8045	1.18348	1.62821	1.18224	2.50914	1.18195	2.40369
1.18284	0.13249	1.18267	0.297748	1.18334	1.01408	1.18255	1.8079	1.18398	1.61948	1.18274	2.51383	1.18245	2.40794
1.18334	0.132965	1.18318	0.298985	1.18383	1.01424	1.18306	1.81448	1.18446	1.60872	1.18325	2.51992	1.18295	2.41464
1.18383	0.133228	1.18369	0.298984	1.18433	1.01577	1.18357	1.81858	1.18495	1.60992	1.18376	2.52246	1.18346	2.42102
1.18433	0.13305	1.18417	0.29799	1.18484	1.02021	1.18407	1.81056	1.18545	1.61642	1.18424	2.51887	1.18396	2.42017
1.18483	0.132947	1.18466	0.298395	1.18534	1.02431	1.18455	1.80303	1.18596	1.62845	1.18473	2.51928	1.18445	2.41725
1.18533	0.132843	1.18516	0.299237	1.18584	1.02573	1.18504	1.80344	1.18645	1.6321	1.18523	2.52323	1.18494	2.42055
1.18583	0.132845	1.18565	0.300511	1.18634	1.0284	1.18554	1.80824	1.18695	1.63049	1.18572	2.52974	1.18544	2.42604
1.18633	0.133338	1.18616	0.301331	1.18684	1.03018	1.18605	1.81727	1.18744	1.63466	1.18622	2.53642	1.18594	2.43447
1.18684	0.133503	1.18666	0.301309	1.18736	1.03139	1.18655	1.81977	1.18794	1.64293	1.18673	2.53826	1.18644	2.43942
1.18735	0.133438	1.18715	0.301884	1.18786	1.03223	1.18704	1.81987	1.18845	1.65863	1.18723	2.54132	1.18694	2.4414
1.18785	0.13312	1.18765	0.302616	1.18836	1.03261	1.18753	1.82347	1.18896	1.6605	1.18773	2.54626	1.18744	2.44637
1.18835	0.133344	1.18815	0.304432	1.18886	1.03617	1.18804	1.83144	1.18946	1.65079	1.18823	2.55359	1.18795	2.45289
1.18885	0.133542	1.18867	0.305591	1.18936	1.03735	1.18855	1.84389	1.18996	1.64815	1.18874	2.5584	1.18846	2.46144
1.18936	0.133682	1.18917	0.30497	1.18986	1.03962	1.18906	1.84433	1.19046	1.6534	1.18924	2.55699	1.18896	2.46328
1.18986	0.133774	1.18966	0.305142	1.19037	1.04067	1.18955	1.8382	1.19096	1.66463	1.18973	2.5586	1.18945	2.46201
1.19037	0.133719	1.19016	0.306	1.19087	1.04537	1.19005	1.83649	1.19146	1.66634	1.19022	2.56326	1.18995	2.46531
1.19087	0.133736	1.19067	0.307517	1.19138	1.05257	1.19055	1.84129	1.19196	1.66559	1.19073	2.57171	1.19044	2.47173
1.19138	0.133724	1.19117	0.308142	1.19189	1.05118	1.19105	1.84879	1.19247	1.67108	1.19124	2.57844	1.19095	2.48059
1.19189	0.13373	1.19167	0.308024	1.19239	1.04857	1.19155	1.8487	1.19297	1.68059	1.19174	2.58038	1.19145	2.48437
1.19239	0.133728	1.19217	0.308926	1.19288	1.04463	1.19205	1.85016	1.19348	1.68258	1.19224	2.5848	1.19196	2.48699
1.19287	0.133729	1.19268	0.310115	1.19337	1.04552	1.19256	1.85608	1.19397	1.66931	1.19275	2.59074	1.19246	2.49297
1.19337	0.133838	1.19318	0.311005	1.19387	1.0471	1.19307	1.86416	1.19447	1.6629	1.19326	2.59615	1.19297	2.50024
1.19387	0.133947	1.19369	0.310317	1.19437	1.04792	1.19358	1.86461	1.19495	1.66519	1.19376	2.59465	1.19347	2.50347
1.19437	0.13405	1.19419	0.309783	1.19487	1.04826	1.19407	1.85345	1.19545	1.67437	1.19425	2.59097	1.19397	2.499
1.19487	0.134142	1.19467	0.31048	1.19537	1.04864	1.19455	1.84754	1.19595	1.68454	1.19474	2.59316	1.19445	2.49864
1.19537	0.134273	1.19509	0.317138	1.19587	1.05101	1.19504	1.84818	1.19646	1.68399	1.19524	2.59799	1.19494	2.50323
1.19586	0.134316	1.19588	0.298321	1.19637	1.05564	1.19554	1.85523	1.19695	1.68539	1.19573	2.60562	1.19544	2.5107
1.19637	0.13428	1.19671	0.255983	1.19689	1.05719	1.19604	1.8615	1.19745	1.69067	1.19623	2.60989	1.19595	2.5188
1.19688	0.134336	1.19697	0.250422	1.19739	1.05777	1.19654	1.86064	1.19795	1.70435	1.19673	2.61139	1.19645	2.52106
1.19738	0.134343	1.19722	0.273343	1.19788	1.05848	1.19703	1.86224	1.19846	1.71615	1.19722	2.61571	1.19695	2.52444
1.19788	0.134364	1.19765	0.29295	1.19838	1.06016	1.19754	1.86679	1.19896	1.70971	1.19772	2.62178	1.19745	2.53035
1.19838	0.134729	1.19815	0.301771	1.19888	1.06112	1.19804	1.87916	1.19946	1.70419	1.19823	2.62965	1.19794	2.53888
1.19888	0.134478	1.19867	0.304374	1.19939	1.06418	1.19855	1.88759	1.19996	1.70603	1.19874	2.6313	1.19845	2.54538
1.19938	0.134516	1.19917	0.305397	1.1999	1.06821	1.19905	1.88194	1.20046	1.71614	1.19924	2.63036	1.19895	2.54405
1.19988	0.134445	1.19966	0.307139	1.20039	1.06955	1.19955	1.87759	1.20096	1.72357	1.19973	2.63345	1.19944	2.54521
1.20039	0.134974	1.20015	0.309456	1.2009	1.07173	1.20005	1.87854	1.20146	1.72174	1.20022	2.63902	1.19994	2.54974
1.20089	0.13551	1.20066	0.311742	1.2014	1.07483	1.20055	1.88662	1.20196	1.7251	1.20073	2.64716	1.20044	2.55812
1.2014	0.135365	1.20117	0.312638	1.20191	1.07564	1.20105	1.89144	1.20247	1.73397	1.20123	2.65073	1.20094	2.56549
1.20191	0.135289	1.20167	0.313796	1.20242	1.07496	1.20155	1.89064	1.20298	1.74187	1.20173	2.65349	1.20145	2.56743
1.2024	0.13513	1.20217	0.31527	1.20291	1.07449	1.20205	1.8938	1.20347	1.73481	1.20224	2.65939	1.20195	2.57205
1.20289	0.135177	1.20268	0.316674	1.2034	1.07451	1.20256	1.90088	1.20396	1.72432	1.20275	2.66641	1.20245	2.57939
1.20339	0.13551	1.20319	0.317077	1.2039	1.07642	1.20306	1.90641	1.20445	1.7262	1.20325	2.67006	1.20296	2.5866
1.20389	0.135637	1.20368	0.31648	1.20441	1.07891	1.20356	1.89871	1.20495	1.7335	1.20374	2.66699	1.20346	2.58655
1.20439	0.135752	1.20415	0.317369	1.20491	1.07974	1.20405	1.88985	1.20545	1.74699	1.20423	2.66798	1.20395	2.58334
1.20489	0.13548	1.20465	0.318781	1.20541	1.08115	1.20454	1.89006	1.20595	1.75301	1.20472	2.67304	1.20444	2.58662
1.20539	0.13578	1.20515	0.320566	1.20591	1.08676	1.20504	1.89548	1.20645	1.75224	1.20522	2.68042	1.20493	2.59292
1.2059	0.136121	1.20566	0.321836	1.20641	1.08729	1.20554	1.90534	1.20695	1.75762	1.20573	2.68838	1.20544	2.60236
1.20641	0.136334	1.20616	0.322055	1.20693	1.08849	1.20604	1.90835	1.20745	1.76678	1.20623	2.69121	1.20594	2.60828
1.20692	0.136331	1.20666	0.323049	1.20743	1.08907	1.20654	1.90825	1.20796	1.78317	1.20673	2.69533	1.20644	2.61002
1.20742	0.13614	1.20715	0.324277	1.20793	1.09122	1.20704	1.91237	1.20847	1.78691	1.20723	2.70171	1.20694	2.6153
1.20792	0.136212	1.20766	0.326389	1.20843	1.09616	1.20754	1.92054	1.20897	1.77836	1.20773	2.71016	1.20745	2.62276
1.20842	0.136172	1.20817	0.327905	1.20893	1.09699	1.20806	1.93406	1.20947	1.77674	1.20824	2.71646	1.20796	2.6323
1.20893	0.136323	1.20868	0.327607	1.20944	1.09797	1.20857	1.93599	1.20997	1.78256	1.20874	2.71585	1.20847	2.63498
1.20944	0.136467	1.20917	0.328044	1.20994	1.09829	1.20906	1.92961	1.21048	1.79454	1.20923	2.71714	1.20896	2.63379
1.20994	0.136514	1.20967	0.329103	1.21045	1.10161	1.20955	1.92797	1.21098	1.79764	1.20973	2.72088	1.20945	2.63742
1.21044	0.136704	1.21017	0.330824	1.21096	1.10913	1.21006	1.93301	1.21148	1.79891	1.21024	2.72817	1.20995	2.64389
1.21095	0.136829	1.21068	0.331936	1.21147	1.10939	1.21056	1.94171	1.21199	1.80602	1.21076	2.73507	1.21046	2.65363
1.21147	0.136937	1.21118	0.33217	1.21198	1.10623	1.21107	1.94266	1.21249	1.81745	1.21126	2.73711	1.21096	2.6584
1.21197	0.136862	1.21168	0.333046	1.21247	1.10189	1.21157	1.94344	1.213	1.82556	1.21176	2.74133	1.21147	2.66106
1.21246	0.136873	1.21219	0.334343	1.21296	1.10173	1.21207	1.94861	1.2135	1.81489	1.21226	2.74786	1.21197	2.66733
1.21295	0.136852	1.2127	0.335849	1.21346	1.10226	1.21258	1.95841	1.21399	1.80456	1.21277	2.75632	1.21247	2.67602
1.21345	0.136713	1.2132	0.335667	1.21396	1.10274	1.21309	1.96327	1.21448	1.80497	1.21328	2.75836	1.21299	2.68345
1.21395	0.136927	1.2137	0.334868	1.21446	1.10431	1.21359	1.95287	1.21498	1.81408	1.21378	2.75386	1.21349	2.68076
1.21445	0.137128	1.21419	0.33534	1.21496	1.10484	1.21408	1.94389	1.21547	1.82514	1.21427	2.75406	1.21397	2.67774
1.21495	0.137335	1.21468	0.336361	1.21546	1.10751	1.21457	1.94209	1.21597	1.82589	1.21476	2.75791	1.21447	2.68055
1.21544	0.137597	1.21518	0.338016	1.21596	1.11134	1.21506	1.94831	1.21647	1.8282	1.21525	2.76545	1.21496	2.68739
1.21595	0.137355	1.21568	0.338788	1.21647	1.1144	1.21556	1.95486	1.21697	1.83428	1.21575	2.77028	1.21547	2.69591
1.21645	0.137353	1.21618	0.339332	1.21697	1.1138	1.21606	1.95394	1.21747	1.84845	1.21625	2.77188	1.21597	2.69897
1.21695	0.137271	1.21668	0.340478	1.21747	1.11408	1.21656	1.95612	1.21797	1.86303	1.21675	2.77565	1.21646	2.70235
1.21745	0.137532	1.21718	0.341832	1.21796	1.11398	1.21706	1.96115	1.21848	1.85919	1.21725	2.78092	1.21696	2.7081
1.21795	0.137787	1.21768	0.343895	1.21846	1.11565	1.21757	1.97311	1.21897	1.85414	1.21775	2.78873	1.21746	2.71666
1.21844	0.137846	1.21819	0.34429	1.21897	1.12148	1.21807	1.98265	1.21946	1.85632	1.21826	2.79077	1.21796	2.72415
1.21895	0.13783	1.21868	0.343837	1.21948	1.12711	1.21857	1.97766	1.21997	1.86739	1.21875	2.7896	1.21847	2.72345
1.21945	0.137857	1.21917	0.344378	1.21998	1.12717	1.21906	1.97302	1.22047	1.87765	1.21924	2.7918	1.21896	2.72459
1.21995	0.138099	1.21967	0.345592	1.22048	1.12806	1.21956	1.97389	1.22097	1.87765	1.21974	2.79663	1.21945	2.72934
1.22046	0.138517	1.22018	0.347145	1.22098	1.12746	1.22006	1.98215	1.22147	1.88208	1.22025	2.80459	1.21995	2.73782
1.22097	0.138486	1.22068	0.347445	1.22149	1.12756	1.22057	1.98812	1.22197	1.89179	1.22075	2.80839	1.22046	2.7462
1.22147	0.138445	1.22118	0.347918	1.22199	1.12739	1.22106	1.98777	1.22248	1.90146	1.22124	2.81104	1.22096	2.74868
1.22196	0.138055	1.22168	0.349161	1.22248	1.12612	1.22157	1.99144	1.22298	1.89754	1.22174	2.81703	1.22145	2.75322
1.22246	0.138277	1.22219	0.350692	1.22298	1.12856	1.22207	1.99884	1.22347	1.88805	1.22225	2.82413	1.22196	2.76054
1.22296	0.13851	1.22268	0.351277	1.22347	1.12895	1.22257	2.00524	1.22396	1.89022	1.22276	2.82794	1.22247	2.76835
1.22346	0.138661	1.22317	0.350634	1.22397	1.13048	1.22306	1.99883	1.22445	1.89778	1.22326	2.82422	1.22297	2.76926
1.22396	0.138749	1.22366	0.351311	1.22447	1.13115	1.22355	1.99025	1.22495	1.9123	1.22375	2.82392	1.22346	2.76589
1.22445	0.138699	1.22415	0.352576	1.22497	1.13434	1.22405	1.99086	1.22546	1.92069	1.22423	2.82879	1.22395	2.76889
1.22496	0.138794	1.22465	0.354202	1.22548	1.14068	1.22454	1.99633	1.22595	1.92157	1.22473	2.83625	1.22445	2.77493
1.22546	0.138809	1.22515	0.355516	1.22598	1.14078	1.22504	2.00672	1.22645	1.92821	1.22523	2.84443	1.22495	2.78467
1.22597	0.138872	1.22565	0.355881	1.22648	1.14058	1.22554	2.01069	1.22695	1.93867	1.22573	2.84675	1.22545	2.79171
1.22648	0.138952	1.22615	0.357005	1.22698	1.14054	1.22604	2.01113	1.22745	1.95765	1.22623	2.84977	1.22595	2.79391
1.22697	0.138978	1.22665	0.358183	1.22748	1.142	1.22654	2.01585	1.22796	1.96419	1.22673	2.85588	1.22645	2.79892
1.22747	0.139155	1.22715	0.360065	1.22799	1.14677	1.22704	2.02399	1.22846	1.95633	1.22723	2.86478	1.22694	2.80602
1.22797	0.139391	1.22766	0.361505	1.22849	1.14845	1.22756	2.03824	1.22896	1.95607	1.22774	2.87222	1.22745	2.81601
1.22848	0.139583	1.22816	0.361052	1.229	1.14949	1.22806	2.0414	1.22946	1.96324	1.22824	2.87202	1.22795	2.81997
1.22898	0.139861	1.22866	0.361156	1.2295	1.1504	1.22855	2.03513	1.22996	1.97738	1.22873	2.87362	1.22845	2.81885
1.22948	0.140124	1.22916	0.361956	1.23	1.15287	1.22905	2.034	1.23047	1.98316	1.22923	2.87799	1.22895	2.82224
1.22999	0.140211	1.22966	0.363832	1.23051	1.15755	1.22955	2.03921	1.23097	1.98524	1.22974	2.88502	1.22944	2.8288
1.23049	0.140276	1.23017	0.365172	1.23102	1.15842	1.23006	2.04868	1.23147	1.9934	1.23025	2.89163	1.22995	2.8389
1.231	0.140274	1.23067	0.365369	1.23152	1.15411	1.23056	2.05148	1.23198	2.00542	1.23075	2.89338	1.23045	2.84442
1.2315	0.140295	1.23117	0.366386	1.23201	1.15016	1.23106	2.05347	1.23248	2.01321	1.23125	2.89789	1.23096	2.84733
1.23199	0.140301	1.23167	0.367851	1.2325	1.15076	1.23157	2.05922	1.23298	2.00379	1.23175	2.90508	1.23146	2.85374
1.23248	0.140641	1.23217	0.369282	1.233	1.15101	1.23207	2.06846	1.23347	1.99721	1.23226	2.91224	1.23196	2.86215
1.23298	0.140355	1.23268	0.369128	1.23351	1.15286	1.23257	2.07229	1.23395	2.00133	1.23276	2.91257	1.23247	2.86781
1.23348	0.140426	1.23317	0.36864	1.234	1.155	1.23307	2.06195	1.23445	2.01238	1.23325	2.90886	1.23296	2.86406
1.23398	0.140354	1.23366	0.369349	1.23449	1.15571	1.23356	2.05547	1.23495	2.02599	1.23373	2.91138	1.23345	2.86256
1.23448	0.140803	1.23416	0.370678	1.235	1.15782	1.23405	2.05683	1.23545	2.03012	1.23423	2.91669	1.23395	2.86711
1.23498	0.141381	1.23466	0.372766	1.2355	1.16146	1.23454	2.06461	1.23594	2.03456	1.23473	2.92544	1.23444	2.87492
1.23549	0.141363	1.23516	0.373623	1.23601	1.16461	1.23504	2.07288	1.23645	2.04256	1.23523	2.93158	1.23493	2.88461
1.23599	0.141274	1.23565	0.373892	1.23653	1.16597	1.23554	2.07305	1.23695	2.05798	1.23573	2.93379	1.23544	2.88832
1.2365	0.141238	1.23616	0.374873	1.23703	1.16568	1.23604	2.07523	1.23746	2.07489	1.23622	2.94023	1.23594	2.89162
1.237	0.14144	1.23665	0.376345	1.23752	1.16603	1.23653	2.08074	1.23797	2.07346	1.23672	2.94863	1.23644	2.89822
1.2375	0.141969	1.23715	0.378679	1.23801	1.16797	1.23704	2.09447	1.23846	2.06941	1.23723	2.95813	1.23693	2.90756
1.238	0.142224	1.23766	0.37935	1.23851	1.17108	1.23756	2.10665	1.23895	2.07309	1.23773	2.96061	1.23744	2.91588
1.2385	0.142208	1.23817	0.379199	1.23901	1.17289	1.23806	2.10304	1.23945	2.08583	1.23823	2.95841	1.23794	2.91595
1.239	0.142157	1.23866	0.379924	1.23951	1.175	1.23855	2.09891	1.23996	2.09799	1.23873	2.96048	1.23844	2.91682
1.2395	0.142242	1.23916	0.381038	1.24001	1.17974	1.23905	2.10041	1.24046	2.09943	1.23922	2.96515	1.23894	2.92151
1.24001	0.142872	1.23966	0.38273	1.24054	1.17716	1.23955	2.1096	1.24096	2.10531	1.23972	2.97364	1.23943	2.9303
1.24052	0.143111	1.24016	0.3835	1.24105	1.17689	1.24005	2.11687	1.24146	2.11696	1.24023	2.9784	1.23993	2.93973
1.24102	0.143004	1.24066	0.384395	1.24154	1.17594	1.24056	2.11715	1.24197	2.12923	1.24073	2.98075	1.24044	2.94297
1.24151	0.142686	1.24116	0.385925	1.24204	1.17576	1.24105	2.12136	1.24247	2.12733	1.24123	2.9864	1.24094	2.94767
1.242	0.142906	1.24167	0.387599	1.24254	1.17751	1.24156	2.12985	1.24296	2.11775	1.24173	2.99447	1.24144	2.9555
1.2425	0.142933	1.24218	0.388362	1.24303	1.17768	1.24206	2.13741	1.24345	2.12085	1.24224	3.00013	1.24195	2.96432
1.24301	0.143081	1.24267	0.387839	1.24353	1.17834	1.24256	2.13199	1.24394	2.13022	1.24274	2.99774	1.24245	2.96606
1.24351	0.143332	1.24315	0.388483	1.24402	1.17859	1.24305	2.12338	1.24444	2.14719	1.24322	2.99774	1.24295	2.96245
1.244	0.143417	1.24364	0.389618	1.24452	1.18226	1.24354	2.12368	1.24494	2.15884	1.24372	3.00136	1.24344	2.96529
1.2445	0.143704	1.24414	0.391197	1.24502	1.18933	1.24403	2.12856	1.24544	2.1611	1.24421	3.00706	1.24392	2.97097
1.24501	0.143857	1.24465	0.39296	1.24553	1.19036	1.24453	2.14044	1.24594	2.16882	1.24472	3.01623	1.24443	2.98116
1.24553	0.144242	1.24515	0.393682	1.24604	1.18883	1.24504	2.1473	1.24645	2.18038	1.24522	3.02159	1.24493	2.98977
1.24603	0.144536	1.24564	0.394736	1.24655	1.18754	1.24553	2.14883	1.24695	2.20072	1.24571	3.02679	1.24543	2.99281
1.24653	0.144549	1.24614	0.396106	1.24704	1.18779	1.24603	2.1542	1.24746	2.21115	1.24621	3.03393	1.24592	2.99864
1.24702	0.144604	1.24664	0.398273	1.24754	1.19093	1.24653	2.16313	1.24796	2.20636	1.24673	3.04297	1.24643	3.00661
1.24753	0.144628	1.24716	0.400016	1.24805	1.19319	1.24704	2.17929	1.24846	2.20719	1.24724	3.05103	1.24693	3.01759
1.24804	0.144784	1.24766	0.399958	1.24856	1.19384	1.24755	2.18493	1.24896	2.21512	1.24774	3.05205	1.24744	3.02239
1.24854	0.145039	1.24816	0.400576	1.24906	1.19472	1.24805	2.17956	1.24946	2.23074	1.24823	3.05406	1.24794	3.02147
1.24904	0.145331	1.24866	0.401772	1.24956	1.19865	1.24855	2.1788	1.24997	2.23864	1.24873	3.05897	1.24844	3.02531
1.24955	0.145738	1.24917	0.403546	1.25007	1.20284	1.24905	2.18447	1.25047	2.24235	1.24923	3.06726	1.24894	3.03234
1.25006	0.145439	1.24967	0.404934	1.25059	1.20241	1.24955	2.19588	1.25097	2.2521	1.24973	3.07503	1.24944	3.04328
1.25057	0.145505	1.25017	0.405408	1.2511	1.20021	1.25006	2.19993	1.25148	2.26607	1.25023	3.07789	1.24995	3.04974
1.25107	0.145427	1.25067	0.406545	1.25159	1.19676	1.25056	2.20211	1.25199	2.27885	1.25074	3.08413	1.25045	3.05289
1.25157	0.145609	1.25118	0.407993	1.25207	1.19552	1.25106	2.20876	1.25249	2.27312	1.25124	3.09263	1.25095	3.05989
1.25206	0.146044	1.25169	0.409766	1.25257	1.1958	1.25157	2.21933	1.25298	2.26504	1.25175	3.10144	1.25146	3.06916
1.25255	0.146024	1.2522	0.410016	1.25308	1.1983	1.25208	2.2266	1.25347	2.26825	1.25226	3.10372	1.25197	3.07737
1.25306	0.146067	1.25269	0.409278	1.25358	1.20094	1.25258	2.21844	1.25396	2.27956	1.25276	3.09892	1.25247	3.07554
1.25355	0.146075	1.25317	0.409847	1.25408	1.20092	1.25307	2.2108	1.25446	2.29498	1.25324	3.09962	1.25296	3.07288
1.25405	0.146607	1.25367	0.411026	1.25458	1.20094	1.25356	2.21053	1.25496	2.30024	1.25373	3.10476	1.25345	3.07693
1.25456	0.147455	1.25417	0.41287	1.25508	1.20412	1.25405	2.21761	1.25545	2.30527	1.25417	3.14651	1.25395	3.08436
1.25506	0.147515	1.25467	0.414016	1.25558	1.20747	1.25455	2.22735	1.25596	2.31544	1.25495	3.04137	1.25445	3.09434
1.25557	0.147527	1.25516	0.41482	1.25609	1.20859	1.25505	2.229	1.25646	2.33195	1.25577	2.78014	1.25495	3.09881
1.25607	0.147475	1.25564	0.416372	1.25659	1.20796	1.25555	2.23148	1.25697	2.35169	1.25604	2.69098	1.25544	3.10236
1.25656	0.147537	1.25614	0.418028	1.25708	1.20992	1.25605	2.23762	1.25747	2.35342	1.2563	2.78678	1.25582	3.10933
1.25706	0.147984	1.25665	0.42044	1.25758	1.21051	1.25655	2.25139	1.25796	2.35012	1.25673	2.92017	1.25678	3.11817
1.25757	0.148153	1.25717	0.421376	1.25809	1.21197	1.25707	2.26477	1.25846	2.35445	1.25723	2.99205	1.25815	3.12846
1.25807	0.148209	1.25767	0.42136	1.25859	1.21246	1.25757	2.26236	1.25896	2.36798	1.25773	3.01925	1.25891	3.1398
1.25857	0.148018	1.25817	0.422444	1.2591	1.21474	1.25806	2.25841	1.25947	2.38258	1.25823	3.03643	1.25942	3.15121
1.25907	0.148241	1.25866	0.424079	1.2596	1.22027	1.25855	2.26047	1.25997	2.38677	1.25873	3.05247	1.25991	3.15585
1.25958	0.148399	1.25917	0.426108	1.26011	1.21827	1.25905	2.2706	1.26047	2.39425	1.25923	3.06903	1.26041	3.16093
1.26009	0.148525	1.25967	0.427091	1.26061	1.21703	1.25956	2.27987	1.26097	2.40729	1.25973	3.07924	1.26091	3.16933
1.26059	0.148437	1.26017	0.428268	1.26109	1.21581	1.26005	2.28127	1.26147	2.42177	1.26024	3.08589	1.26142	3.17911
1.26108	0.14845	1.26067	0.430144	1.26158	1.21691	1.26056	2.28619	1.26198	2.4227	1.26074	3.09565	1.26192	3.18309
1.26157	0.148495	1.26118	0.432117	1.2621	1.21839	1.26106	2.29495	1.26247	2.41418	1.26125	3.10672	1.26241	3.18007
1.26207	0.148593	1.26168	0.43313	1.2626	1.21856	1.26157	2.30372	1.26295	2.41856	1.26175	3.11541	1.2629	3.18306
1.26258	0.149152	1.26217	0.43249	1.26311	1.21807	1.26207	2.30069	1.26344	2.4297	1.26224	3.11567	1.2634	3.18984
1.26308	0.149697	1.26266	0.433006	1.2636	1.21796	1.26256	2.29281	1.26395	2.44753	1.26273	3.11749	1.2639	3.20041
1.26358	0.14969	1.26315	0.434391	1.26409	1.21904	1.26304	2.29379	1.26445	2.46091	1.26322	3.12457	1.2644	3.21038
1.26408	0.149697	1.26365	0.43613	1.2646	1.22449	1.26353	2.29999	1.26494	2.46469	1.26372	3.13391	1.2649	3.21372
1.26458	0.149936	1.26415	0.437997	1.26511	1.22606	1.26404	2.31298	1.26544	2.47364	1.26422	3.14524	1.26539	3.21926
1.26509	0.150481	1.26465	0.438897	1.26561	1.22448	1.26454	2.32106	1.26594	2.48681	1.26472	3.15093	1.26589	3.22786
1.2656	0.150998	1.26514	0.440133	1.26611	1.22408	1.26504	2.32309	1.26646	2.50958	1.26522	3.15556	1.2664	3.23993
1.26609	0.151288	1.26564	0.441666	1.2666	1.22448	1.26554	2.32861	1.26697	2.52268	1.26572	3.16328	1.26691	3.24743
1.26659	0.151465	1.26615	0.444004	1.2671	1.22591	1.26604	2.33802	1.26746	2.51864	1.26622	3.17397	1.26741	3.24749
1.2671	0.1512	1.26666	0.446258	1.26761	1.22869	1.26655	2.35546	1.26795	2.5205	1.26673	3.18399	1.2679	3.25135
1.2676	0.151319	1.26716	0.446583	1.26813	1.23023	1.26706	2.36304	1.26845	2.53025	1.26724	3.18594	1.2684	3.2586
1.26811	0.151271	1.26766	0.447121	1.26863	1.23074	1.26755	2.35881	1.26896	2.54791	1.26773	3.18885	1.26891	3.27021
1.26861	0.15141	1.26816	0.448156	1.26913	1.23266	1.26805	2.35887	1.26947	2.55788	1.26823	3.19546	1.26941	3.2786
1.26912	0.15199	1.26866	0.449969	1.26964	1.23744	1.26855	2.36483	1.26997	2.56269	1.26873	3.20528	1.26991	3.2827
1.26963	0.151693	1.26917	0.45166	1.27015	1.23778	1.26905	2.3768	1.27048	2.57444	1.26924	3.21541	1.27041	3.29032
1.27013	0.151718	1.26967	0.452502	1.27065	1.23616	1.26956	2.38211	1.27099	2.59043	1.26974	3.21999	1.27092	3.30023
1.27063	0.151628	1.27017	0.454249	1.27114	1.23214	1.27006	2.38493	1.27148	2.60327	1.27024	3.22616	1.27143	3.30878
1.27112	0.152214	1.27067	0.456248	1.27164	1.23098	1.27056	2.3928	1.27198	2.59778	1.27075	3.23541	1.27193	3.30743
1.27161	0.152783	1.27118	0.458226	1.27214	1.2323	1.27107	2.40426	1.27247	2.59278	1.27125	3.24527	1.27242	3.30549
1.27211	0.152866	1.27168	0.458747	1.27264	1.23415	1.27158	2.4112	1.27296	2.59956	1.27176	3.2475	1.2729	3.31066
1.27261	0.152895	1.27218	0.458702	1.27314	1.23768	1.27208	2.40314	1.27345	2.61335	1.27225	3.24369	1.2734	3.31931
1.27311	0.152996	1.27267	0.460147	1.27364	1.23839	1.27256	2.39724	1.27396	2.63182	1.27274	3.24691	1.2739	3.33122
1.27361	0.15308	1.27317	0.461724	1.27414	1.24125	1.27306	2.39946	1.27446	2.64001	1.27323	3.25408	1.27441	3.33754
1.27412	0.153732	1.27366	0.46367	1.27464	1.24109	1.27355	2.40868	1.27495	2.64619	1.27374	3.26505	1.2749	3.34156
1.27463	0.153933	1.27415	0.464994	1.27515	1.24198	1.27405	2.42048	1.27545	2.65724	1.27424	3.27464	1.2754	3.34992
1.27513	0.15412	1.27465	0.465834	1.27565	1.24223	1.27454	2.42371	1.27595	2.6751	1.27473	3.27897	1.2759	3.36113
1.27562	0.153827	1.27515	0.467573	1.27615	1.2411	1.27504	2.42778	1.27646	2.69724	1.27523	3.28582	1.27641	3.37308
1.27612	0.154214	1.27565	0.46958	1.27665	1.24391	1.27554	2.43536	1.27697	2.70219	1.27573	3.29431	1.27691	3.37604
1.27662	0.154272	1.27616	0.472541	1.27714	1.24447	1.27604	2.44999	1.27746	2.7011	1.27624	3.30545	1.2774	3.37735
1.27713	0.154473	1.27668	0.474134	1.27765	1.2456	1.27655	2.46541	1.27796	2.70701	1.27674	3.31195	1.2779	3.38344
1.27763	0.154739	1.27717	0.474378	1.27815	1.24642	1.27706	2.46544	1.27846	2.72184	1.27724	3.3125	1.2784	3.39295
1.27813	0.154793	1.27766	0.475465	1.27866	1.25108	1.27755	2.46256	1.27897	2.73914	1.27773	3.31796	1.27891	3.40497
1.27863	0.155084	1.27816	0.477158	1.27917	1.25789	1.27805	2.46443	1.27947	2.74536	1.27823	3.32805	1.27942	3.41084
1.27914	0.155182	1.27867	0.479614	1.27968	1.25678	1.27855	2.47424	1.27997	2.75442	1.27873	3.3412	1.27992	3.41652
1.27965	0.155503	1.27917	0.480961	1.28018	1.25347	1.27905	2.48529	1.28047	2.76947	1.27923	3.34972	1.28041	3.42611
1.28015	0.155783	1.27967	0.48226	1.28067	1.24841	1.27956	2.48866	1.28099	2.78606	1.27973	3.35486	1.28092	3.43754
1.28065	0.155877	1.28017	0.484354	1.28117	1.24929	1.28007	2.49493	1.28149	2.78978	1.28024	3.36242	1.28143	3.44314
1.28114	0.155935	1.28068	0.486558	1.28167	1.25037	1.28057	2.50534	1.28197	2.78229	1.28074	3.37169	1.28192	3.44069
1.28164	0.156008	1.28119	0.487863	1.28217	1.25102	1.28107	2.51611	1.28246	2.78794	1.28125	3.3796	1.28241	3.44406
1.28214	0.156054	1.28167	0.487519	1.28267	1.25246	1.28157	2.51483	1.28296	2.80079	1.28175	3.37829	1.2829	3.45186
1.28265	0.156596	1.28216	0.488392	1.28317	1.25316	1.28206	2.50691	1.28346	2.82065	1.28224	3.37853	1.2834	3.46338
1.28315	0.157084	1.28266	0.490327	1.28367	1.25537	1.28255	2.50869	1.28396	2.83701	1.28273	3.38593	1.28392	3.47459
1.28365	0.157265	1.28315	0.492606	1.28418	1.25817	1.28304	2.51632	1.28446	2.84303	1.28323	3.39529	1.28442	3.47926
1.28415	0.157093	1.28366	0.494999	1.2847	1.25886	1.28354	2.5306	1.28496	2.85408	1.28373	3.40679	1.28491	3.48562
1.28466	0.15734	1.28416	0.496256	1.2852	1.25846	1.28405	2.54052	1.28545	2.86895	1.28423	3.41287	1.28541	3.49462
1.28517	0.157366	1.28465	0.497778	1.28569	1.25855	1.28455	2.5436	1.28597	2.89353	1.28473	3.41708	1.28591	3.50711
1.28567	0.157674	1.28516	0.499645	1.28619	1.25976	1.28505	2.54999	1.28648	2.91032	1.28523	3.4246	1.28642	3.51573
1.28617	0.1583	1.28567	0.502099	1.2867	1.26152	1.28555	2.56033	1.28698	2.90873	1.28574	3.43403	1.28692	3.51605
1.28667	0.158218	1.28618	0.504561	1.28721	1.26525	1.28606	2.57963	1.28748	2.91141	1.28624	3.44275	1.28742	3.51982
1.28718	0.158292	1.28668	0.505162	1.28772	1.26955	1.28657	2.58961	1.28797	2.92235	1.28675	3.44546	1.28792	3.52784
1.28769	0.158289	1.28718	0.50611	1.28822	1.27099	1.28707	2.58647	1.28848	2.94246	1.28724	3.45156	1.28842	3.54079
1.28819	0.159127	1.28769	0.507919	1.28872	1.27179	1.28757	2.58703	1.28899	2.95639	1.28774	3.46149	1.28893	3.55111
1.2887	0.160089	1.28819	0.510433	1.28923	1.27524	1.28807	2.59355	1.28949	2.96402	1.28825	3.4728	1.28943	3.55595
1.28921	0.159871	1.28868	0.512621	1.28975	1.27627	1.28857	2.60725	1.29	2.97769	1.28876	3.48389	1.28994	3.56398
1.28973	0.159833	1.28919	0.513667	1.29026	1.27472	1.28908	2.61503	1.29051	2.99556	1.28926	3.48885	1.29044	3.57444
1.29022	0.159721	1.28969	0.515515	1.29075	1.27331	1.28957	2.61911	1.29102	3.01897	1.28976	3.49618	1.29096	3.58869
1.29072	0.159782	1.29019	0.51781	1.29124	1.27118	1.29008	2.62746	1.29153	3.02406	1.29027	3.50733	1.29147	3.59434
1.29122	0.160408	1.2907	0.52094	1.29173	1.26852	1.2906	2.64082	1.29202	3.01544	1.29077	3.5216	1.29196	3.59097
1.29172	0.16077	1.29123	0.522955	1.29224	1.26764	1.29111	2.65793	1.29251	3.01659	1.29129	3.53186	1.29245	3.59314
1.29221	0.160774	1.29174	0.522938	1.29274	1.26766	1.29161	2.65877	1.293	3.02759	1.29179	3.53038	1.29295	3.60068
1.29271	0.160729	1.29223	0.523713	1.29324	1.26919	1.29211	2.64964	1.2935	3.04711	1.29228	3.53012	1.29345	3.61349
1.2932	0.160882	1.29271	0.52527	1.29374	1.2738	1.2926	2.64643	1.294	3.05812	1.29277	3.53461	1.29395	3.62171
1.29371	0.161299	1.2932	0.527575	1.29424	1.27453	1.29309	2.65222	1.29449	3.0663	1.29327	3.54406	1.29444	3.62681
1.29422	0.161495	1.29371	0.529288	1.29475	1.27529	1.29359	2.66367	1.29498	3.07979	1.29377	3.55333	1.29493	3.63568
1.29472	0.161697	1.2942	0.530368	1.29525	1.27578	1.29409	2.66762	1.29542	3.16604	1.29426	3.55774	1.29543	3.64688
1.29522	0.161793	1.29468	0.532297	1.29574	1.27705	1.29458	2.67222	1.2962	2.95931	1.29476	3.56456	1.29594	3.65994
1.29571	0.162086	1.29518	0.534645	1.29625	1.27913	1.29508	2.68079	1.29702	2.4389	1.29526	3.57355	1.29644	3.66473
1.29621	0.162184	1.29569	0.538051	1.29674	1.27956	1.29558	2.69568	1.29729	2.27271	1.29576	3.58583	1.29694	3.66658
1.29672	0.16272	1.2962	0.540185	1.29725	1.27933	1.29609	2.71229	1.29756	2.48957	1.29627	3.59309	1.29743	3.67345
1.29723	0.163207	1.29671	0.540861	1.29774	1.2794	1.29659	2.71362	1.29798	2.78767	1.29677	3.59339	1.29793	3.68446
1.29772	0.163369	1.2972	0.542474	1.29825	1.28191	1.29709	2.71199	1.29848	2.96658	1.29726	3.59843	1.29844	3.69843
1.29822	0.163537	1.29768	0.544725	1.29876	1.28865	1.29758	2.71533	1.29899	3.04231	1.29775	3.60709	1.29894	3.70613
1.29872	0.163706	1.29818	0.5477	1.29927	1.2892	1.29808	2.72686	1.29949	3.08091	1.29826	3.61993	1.29944	3.71318
1.29923	0.163979	1.29869	0.549556	1.29977	1.28475	1.29859	2.74368	1.3	3.11251	1.29876	3.62947	1.29994	3.72443
1.29973	0.164198	1.2992	0.551117	1.30026	1.27889	1.29909	2.75314	1.3005	3.14192	1.29926	3.63452	1.30044	3.73754
1.30022	0.164412	1.29971	0.55349	1.30075	1.27931	1.29959	2.76171	1.301	3.15714	1.29976	3.64286	1.30095	3.74617
1.30071	0.164505	1.3002	0.556243	1.30124	1.28027	1.3001	2.77289	1.30149	3.15757	1.30026	3.65345	1.30144	3.7465
1.30121	0.164549	1.30069	0.558429	1.30175	1.28073	1.3006	2.78514	1.30198	3.1687	1.30077	3.66326	1.30194	3.75302
1.30171	0.165016	1.30119	0.558722	1.30225	1.28256	1.30109	2.78627	1.30247	3.18757	1.30127	3.6648	1.30243	3.76585
1.30222	0.165171	1.3017	0.559832	1.30274	1.28332	1.30158	2.77932	1.30297	3.21319	1.30176	3.66551	1.30292	3.78093
1.30272	0.165531	1.30219	0.562061	1.30324	1.28737	1.30206	2.78157	1.30347	3.23565	1.30225	3.67203	1.30342	3.79449
1.30322	0.166195	1.30266	0.564718	1.30375	1.29135	1.30256	2.78936	1.30397	3.24627	1.30274	3.68174	1.30392	3.80126
1.30372	0.166025	1.30316	0.567652	1.30426	1.29422	1.30306	2.80369	1.30447	3.26192	1.30324	3.69448	1.30442	3.81023
1.30423	0.166149	1.30367	0.569263	1.30477	1.29505	1.30356	2.8151	1.30497	3.28168	1.30374	3.70265	1.30492	3.82225
1.30473	0.166133	1.30416	0.571214	1.30526	1.29476	1.30406	2.81936	1.30548	3.31023	1.30424	3.70919	1.30542	3.83788
1.30523	0.166739	1.30466	0.573829	1.30576	1.29494	1.30455	2.8275	1.30599	3.33238	1.30474	3.71881	1.30593	3.85057
1.30573	0.167639	1.30518	0.576839	1.30626	1.29758	1.30505	2.83904	1.30649	3.33544	1.30524	3.73004	1.30643	3.85476
1.30623	0.167868	1.30568	0.580052	1.30677	1.30284	1.30556	2.85888	1.30698	3.34232	1.30575	3.74178	1.30692	3.86221
1.30674	0.167868	1.30619	0.581565	1.30728	1.30652	1.30607	2.87108	1.30747	3.35789	1.30625	3.74579	1.30742	3.87319
1.30724	0.167924	1.30669	0.583086	1.30778	1.30694	1.30656	2.87016	1.30798	3.38248	1.30674	3.749	1.30793	3.88812
1.30774	0.168054	1.30719	0.585369	1.30828	1.30828	1.30706	2.87267	1.30849	3.40041	1.30724	3.75799	1.30843	3.90082
1.30826	0.168822	1.30769	0.588347	1.30879	1.30714	1.30756	2.88064	1.30899	3.41122	1.30774	3.77086	1.30893	3.90783
1.30877	0.169033	1.30818	0.591077	1.3093	1.30673	1.30807	2.89581	1.30949	3.42872	1.30825	3.78433	1.30943	3.91789
1.30926	0.169216	1.30868	0.592617	1.30979	1.30622	1.30858	2.90544	1.30999	3.45101	1.30876	3.79173	1.30994	3.93121
1.30975	0.168946	1.30918	0.594971	1.31028	1.30442	1.30908	2.91096	1.3105	3.4728	1.30926	3.79962	1.31045	3.94491
1.31025	0.169318	1.30969	0.597874	1.31078	1.30642	1.30958	2.92122	1.311	3.4759	1.30976	3.81079	1.31095	3.94885
1.31074	0.169564	1.3102	0.601067	1.31128	1.30648	1.31008	2.93567	1.31149	3.47516	1.31027	3.82377	1.31143	3.94923
1.31124	0.170001	1.3107	0.60318	1.31178	1.30716	1.31059	2.94787	1.31198	3.48711	1.31077	3.83108	1.31193	3.95751
1.31174	0.170382	1.31119	0.604153	1.31227	1.30741	1.3111	2.94418	1.31247	3.50562	1.31126	3.83081	1.31242	3.9695
1.31224	0.170425	1.31168	0.606296	1.31278	1.31089	1.31159	2.93955	1.31297	3.53079	1.31175	3.83653	1.31291	3.98561
1.31274	0.17077	1.31218	0.608831	1.31328	1.3171	1.31207	2.94419	1.31347	3.54778	1.31224	3.84634	1.31341	3.99764
1.31325	0.170885	1.31267	0.612127	1.31378	1.31769	1.31256	2.95539	1.31397	3.56037	1.31274	3.85959	1.31391	4.00633
1.31376	0.171314	1.31318	0.614906	1.31429	1.31756	1.31306	2.97101	1.31447	3.57766	1.31324	3.87248	1.31441	4.01888
1.31426	0.171771	1.31369	0.616688	1.31479	1.31769	1.31356	2.97884	1.31497	3.60081	1.31374	3.8799	1.31491	4.03435
1.31475	0.171924	1.31417	0.619268	1.31528	1.31768	1.31406	2.98565	1.31548	3.63159	1.31424	3.88974	1.31542	4.05308
1.31525	0.172123	1.31465	0.62205	1.31578	1.32073	1.31455	2.99628	1.31599	3.6461	1.31474	3.90195	1.31592	4.0635
1.31575	0.17246	1.31516	0.625764	1.31629	1.32374	1.31505	3.01321	1.31648	3.65012	1.31524	3.91715	1.31641	4.06971
1.31626	0.172912	1.31569	0.628364	1.31679	1.32546	1.31556	3.03413	1.31697	3.66142	1.31574	3.9287	1.31691	4.08068
1.31677	0.173689	1.31619	0.629602	1.31729	1.32604	1.31607	3.03987	1.31747	3.68249	1.31624	3.93315	1.31741	4.09531
1.31727	0.17412	1.31667	0.631936	1.31779	1.32935	1.31657	3.0399	1.31797	3.70851	1.31674	3.94096	1.31791	4.11336
1.31777	0.174263	1.31716	0.634858	1.3183	1.33502	1.31706	3.04538	1.31848	3.72344	1.31724	3.9526	1.31842	4.12583
1.31828	0.174139	1.31768	0.638374	1.31882	1.33563	1.31756	3.05932	1.31898	3.73841	1.31774	3.96902	1.31892	4.13727
1.31878	0.174497	1.31819	0.640849	1.31932	1.33373	1.31807	3.07505	1.31948	3.76	1.31824	3.9827	1.31942	4.15322
1.31928	0.174575	1.31868	0.642941	1.3198	1.3315	1.31856	3.08134	1.31999	3.7847	1.31874	3.99175	1.31992	4.17115
1.31978	0.174854	1.31918	0.64585	1.3203	1.33174	1.31906	3.09019	1.32049	3.79792	1.31925	4.00423	1.32043	4.18442
1.32027	0.175473	1.31968	0.649125	1.3208	1.33215	1.31945	3.10553	1.32099	3.79792	1.31975	4.01933	1.32093	4.1888
1.32077	0.175359	1.32017	0.651857	1.32131	1.33615	1.3204	3.11547	1.32147	3.80999	1.32025	4.03506	1.32141	4.19783
1.32127	0.175667	1.32068	0.652784	1.32181	1.33959	1.32176	3.12202	1.32197	3.83021	1.32075	4.04433	1.3219	4.21237
1.32177	0.175732	1.32118	0.654628	1.32231	1.34073	1.32252	3.14109	1.32247	3.85673	1.32124	4.0518	1.3224	4.23042
1.32228	0.17649	1.32166	0.657515	1.32281	1.34229	1.32304	3.15975	1.32297	3.88226	1.32174	4.06323	1.32291	4.24967
1.32278	0.177471	1.32216	0.660474	1.32331	1.3471	1.32352	3.1692	1.32346	3.89653	1.32223	4.07836	1.32341	4.26287
1.32328	0.177648	1.32267	0.664034	1.32383	1.35198	1.32401	3.18093	1.32395	3.91485	1.32273	4.09858	1.32391	4.27747
1.32379	0.177687	1.32318	0.666745	1.32433	1.35493	1.32452	3.19577	1.32446	3.93779	1.32323	4.11299	1.32441	4.29516
1.32429	0.17773	1.32368	0.669432	1.32483	1.35443	1.32502	3.21926	1.32497	3.97016	1.32373	4.12388	1.32492	4.31656
1.32479	0.178134	1.32419	0.672474	1.32532	1.35526	1.32553	3.23701	1.32549	3.9981	1.32423	4.13918	1.32543	4.33581
1.3253	0.178913	1.32468	0.676086	1.32583	1.35828	1.32603	3.23875	1.32598	4.00594	1.32474	4.1571	1.32592	4.34549
1.3258	0.179304	1.32518	0.680215	1.32634	1.3632	1.32652	3.24304	1.32647	4.01599	1.32524	4.17539	1.32641	4.35762
1.3263	0.179434	1.32568	0.682208	1.32684	1.36555	1.32702	3.25406	1.32697	4.03524	1.32575	4.18549	1.32691	4.37456
1.3268	0.179571	1.32618	0.684367	1.32735	1.36623	1.32753	3.27343	1.32747	4.06457	1.32624	4.19316	1.32742	4.39676
1.32731	0.179912	1.32667	0.688102	1.32786	1.37194	1.32804	3.28818	1.32798	4.08892	1.32674	4.20535	1.32792	4.41836
1.32782	0.180696	1.32717	0.692228	1.32836	1.37018	1.32854	3.29667	1.32848	4.10442	1.32724	4.22221	1.32843	4.43434
1.32833	0.180936	1.32769	0.695699	1.32887	1.37125	1.32904	3.30991	1.32899	4.12653	1.32775	4.24251	1.32893	4.45294
1.32883	0.181142	1.32819	0.697757	1.32937	1.37103	1.32954	3.32745	1.3295	4.15418	1.32826	4.25802	1.32944	4.47439
1.32933	0.181176	1.32867	0.700577	1.32986	1.37122	1.33005	3.34619	1.33001	4.18382	1.32876	4.2735	1.32995	4.49833
1.32982	0.181471	1.32917	0.704004	1.33036	1.37308	1.33056	3.35006	1.33051	4.19533	1.32926	4.29243	1.33046	4.5142
1.33032	0.181568	1.32969	0.707949	1.33086	1.37351	1.33105	3.34705	1.331	4.19737	1.32977	4.31411	1.33095	4.52297
1.33082	0.182095	1.33021	0.71066	1.33136	1.37472	1.33154	3.35203	1.33148	4.21137	1.33028	4.3321	1.33144	4.5381
1.33132	0.182788	1.33072	0.711539	1.33186	1.37512	1.33203	3.36466	1.33198	4.23447	1.33077	4.34088	1.33193	4.55779
1.33181	0.183021	1.3312	0.713728	1.33235	1.37803	1.33253	3.38419	1.33249	4.26606	1.33126	4.3528	1.33242	4.58304
1.33231	0.183401	1.33169	0.716672	1.33286	1.38518	1.33303	3.39618	1.33299	4.28851	1.33176	4.3696	1.33292	4.60565
1.33281	0.183759	1.33218	0.720294	1.33336	1.38745	1.33353	3.40508	1.33348	4.30558	1.33225	4.39141	1.33341	4.62362
1.33332	0.184171	1.33268	0.723488	1.33386	1.38792	1.33403	3.41925	1.33398	4.32981	1.33275	4.414	1.33391	4.64494
1.33383	0.184757	1.33317	0.725834	1.33436	1.38765	1.33453	3.43884	1.33447	4.35976	1.33324	4.4307	1.33442	4.66921
1.33432	0.185079	1.33367	0.729115	1.33486	1.3889	1.33504	3.46391	1.33498	4.39757	1.33374	4.44991	1.33492	4.69691
1.33482	0.185275	1.33417	0.732565	1.33536	1.39221	1.33554	3.47533	1.33549	4.41992	1.33424	4.47274	1.33543	4.71699
1.33532	0.185227	1.33467	0.737076	1.33587	1.39724	1.33604	3.47823	1.33599	4.43107	1.33474	4.49936	1.33592	4.73272
1.33582	0.185689	1.33519	0.740614	1.33637	1.40141	1.33653	3.48725	1.33648	4.45025	1.33525	4.52259	1.33642	4.75391
1.33633	0.186088	1.33569	0.74247	1.33687	1.4028	1.33703	3.50488	1.33697	4.47754	1.33575	4.54069	1.33691	4.77912
1.33683	0.186921	1.33618	0.745407	1.33737	1.4074	1.33753	3.52613	1.33748	4.5106	1.33624	4.56392	1.33741	4.80856
1.33733	0.187721	1.33668	0.749154	1.33788	1.412	1.33804	3.53806	1.33798	4.53367	1.33674	4.58822	1.33792	4.8327
1.33784	0.18743	1.33718	0.753578	1.33839	1.41312	1.33854	3.55028	1.33848	4.55623	1.33723	4.61588	1.33842	4.85522
1.33835	0.18754	1.33769	0.756828	1.33889	1.41191	1.33904	3.56777	1.33898	4.58541	1.33774	4.63997	1.33892	4.88188
1.33884	0.187479	1.33819	0.759581	1.33938	1.41188	1.33954	3.58882	1.33949	4.61874	1.33824	4.65591	1.33943	4.91069
1.33934	0.188151	1.33869	0.763254	1.33987	1.41313	1.34004	3.60071	1.33999	4.64309	1.33874	4.67751	1.33994	4.93648
1.33983	0.189356	1.33918	0.767222	1.34037	1.41679	1.34053	3.5997	1.34048	4.65207	1.33925	4.70651	1.34043	4.95302
1.34033	0.189689	1.33968	0.770691	1.34087	1.42426	1.34102	3.60753	1.34097	4.67104	1.33975	4.73495	1.34091	4.97318
1.34083	0.189931	1.34018	0.77241	1.34138	1.43117	1.34152	3.6228	1.34146	4.69929	1.34025	4.75314	1.34141	4.99976
1.34133	0.190011	1.34068	0.77492	1.34188	1.43404	1.34201	3.6444	1.34196	4.73476	1.34074	4.77108	1.34191	5.03018
1.34184	0.190512	1.34117	0.778695	1.34238	1.43631	1.34251	3.66559	1.34246	4.77005	1.34123	4.79779	1.34241	5.06215
1.34234	0.191747	1.34166	0.782694	1.34288	1.44143	1.34301	3.67813	1.34296	4.79437	1.34172	4.82713	1.34291	5.08807
1.34284	0.192286	1.34215	0.787098	1.34339	1.44703	1.34351	3.69369	1.34346	4.82236	1.34223	4.85942	1.3434	5.115
1.34335	0.192362	1.34266	0.790324	1.3439	1.44897	1.34401	3.7127	1.34396	4.85509	1.34273	4.8873	1.3439	5.14514
1.34385	0.192388	1.34316	0.793445	1.3444	1.44897	1.34452	3.74035	1.34446	4.89741	1.34323	4.91278	1.34441	5.17909
1.34435	0.192576	1.34365	0.797261	1.3449	1.45452	1.34503	3.7647	1.34498	4.9372	1.34373	4.94304	1.34492	5.21173
1.34485	0.193449	1.34415	0.801914	1.3454	1.45655	1.34552	3.77281	1.34548	4.95687	1.34423	4.97706	1.34542	5.23462
1.34536	0.194252	1.34467	0.807128	1.3459	1.46252	1.34602	3.78177	1.34598	4.97772	1.34474	5.01357	1.34591	5.25977
1.34586	0.194858	1.34518	0.810059	1.3464	1.46456	1.34652	3.79715	1.34648	5.00715	1.34524	5.03982	1.34641	5.28987
1.34636	0.194878	1.34567	0.812579	1.34691	1.47205	1.34703	3.82115	1.34698	5.04689	1.34573	5.06123	1.34692	5.32463
1.34686	0.195556	1.34617	0.815997	1.34742	1.48314	1.34754	3.84176	1.34749	5.08391	1.34623	5.08917	1.34742	5.35894
1.34737	0.195959	1.34668	0.820113	1.34792	1.48283	1.34804	3.85546	1.34798	5.11183	1.34673	5.12301	1.34793	5.38689
1.34789	0.196561	1.34718	0.824542	1.34843	1.48178	1.34853	3.87456	1.34848	5.14597	1.34724	5.16129	1.34843	5.41795
1.34839	0.197151	1.34768	0.827789	1.34892	1.48134	1.34904	3.89841	1.34899	5.1861	1.34774	5.19376	1.34893	5.45248
1.34888	0.197346	1.34818	0.831424	1.34942	1.48435	1.34956	3.92161	1.34951	5.22737	1.34824	5.2248	1.34944	5.48728
1.34937	0.19785	1.34869	0.835483	1.34992	1.491	1.35003	3.92967	1.35	5.25108	1.34875	5.26127	1.34994	5.51295
1.34986	0.198144	1.3492	0.839873	1.35041	1.4957	1.35052	3.93322	1.35049	5.26815	1.34926	5.29999	1.35043	5.53353
1.35037	0.199213	1.3497	0.842854	1.35091	1.49928	1.35103	3.9466	1.35098	5.29833	1.34977	5.3323	1.35092	5.56226
1.35087	0.200494	1.3502	0.844232	1.35141	1.50047	1.35153	3.96648	1.35147	5.33561	1.35026	5.35632	1.35141	5.5951
1.35137	0.20079	1.35068	0.847281	1.35191	1.50565	1.35202	3.99278	1.35197	5.3811	1.35075	5.38668	1.35191	5.63278
1.35186	0.200889	1.35117	0.851212	1.35241	1.51475	1.35252	4.01261	1.35247	5.41992	1.35124	5.4242	1.35241	5.66754
1.35237	0.201185	1.35167	0.855922	1.35293	1.52176	1.35302	4.02753	1.35297	5.45316	1.35173	5.46585	1.35291	5.69704
1.35288	0.201873	1.35217	0.860188	1.35343	1.52579	1.35352	4.04321	1.35347	5.49246	1.35223	5.50616	1.35341	5.73033
1.35339	0.202545	1.35267	0.86353	1.35392	1.52715	1.35401	4.06422	1.35397	5.5374	1.35273	5.54027	1.35391	5.7666
1.35389	0.203214	1.35317	0.867975	1.35442	1.53113	1.35451	4.09588	1.35447	5.59237	1.35323	5.57704	1.35441	5.8064
1.35438	0.203775	1.35367	0.872627	1.35492	1.53663	1.35501	4.11618	1.35498	5.63292	1.35373	5.61669	1.35492	5.83885
1.35488	0.203844	1.35418	0.87815	1.35543	1.54681	1.35551	4.12739	1.35548	5.65993	1.35424	5.66024	1.35541	5.86575
1.35538	0.204644	1.35468	0.882358	1.35594	1.55783	1.35602	4.14419	1.35598	5.69481	1.35475	5.70205	1.35591	5.89798
1.35589	0.20491	1.35518	0.88459	1.35644	1.5615	1.35654	4.16854	1.35647	5.73931	1.35524	5.73571	1.35642	5.93447
1.3564	0.20585	1.35567	0.888405	1.35694	1.5688	1.35702	4.19771	1.35698	5.79117	1.35573	5.77243	1.35692	5.97609
1.35691	0.207195	1.35617	0.893134	1.35745	1.57826	1.35751	4.21909	1.35748	5.83321	1.35623	5.81362	1.35742	6.01261
1.35741	0.207394	1.35668	0.89849	1.35796	1.58579	1.35803	4.23984	1.35798	5.87423	1.35673	5.86076	1.35792	6.04627
1.35791	0.207732	1.35719	0.902706	1.35846	1.58994	1.35853	4.26549	1.35849	5.92275	1.35724	5.90645	1.35842	6.08494
1.35841	0.207846	1.35768	0.906178	1.35895	1.59132	1.35901	4.29461	1.35899	5.97573	1.35774	5.94576	1.35893	6.12702
1.3589	0.208685	1.35818	0.910709	1.35944	1.59321	1.35952	4.31485	1.35949	6.02048	1.35824	5.98862	1.35943	6.1662
1.3594	0.21018	1.35869	0.915679	1.35994	1.60103	1.36003	4.32208	1.35999	6.04909	1.35875	6.03506	1.35992	6.19512
1.3599	0.211071	1.3592	0.920507	1.36045	1.61203	1.36053	4.33798	1.36048	6.08759	1.35926	6.08225	1.36041	6.22726
1.3604	0.211407	1.35969	0.923475	1.36095	1.62028	1.36102	4.36147	1.36097	6.13631	1.35976	6.12184	1.36091	6.26614
1.3609	0.211836	1.36018	0.92662	1.36145	1.63063	1.3615	4.39171	1.36147	6.19255	1.36025	6.15834	1.36141	6.30921
1.3614	0.212502	1.36067	0.930829	1.36196	1.64088	1.36202	4.42234	1.36197	6.2504	1.36074	6.20142	1.36191	6.35534
1.36192	0.213792	1.36117	0.935465	1.36246	1.64953	1.36252	4.44393	1.36247	6.29751	1.36124	6.24794	1.36242	6.39502
1.36242	0.214752	1.36167	0.941118	1.36297	1.66106	1.363	4.46808	1.36297	6.34773	1.36174	6.29925	1.36292	6.43476
1.36293	0.21551	1.36217	0.945599	1.36347	1.66664	1.36351	4.49591	1.36347	6.40309	1.36224	6.3475	1.36342	6.47902
1.36342	0.215669	1.36268	0.949456	1.36397	1.67489	1.36402	4.53189	1.36397	6.46804	1.36273	6.39231	1.36392	6.52672
1.36392	0.216517	1.36318	0.953989	1.36448	1.68627	1.36452	4.56531	1.36449	6.53171	1.36323	6.44102	1.36443	6.57347
1.36443	0.217182	1.36368	0.959176	1.36497	1.69423	1.36504	4.58327	1.36499	6.57659	1.36374	6.49257	1.36493	6.61209
1.36494	0.218552	1.36418	0.965206	1.36548	1.70654	1.36554	4.60195	1.36548	6.62259	1.36425	6.54677	1.36543	6.65297
1.36545	0.220151	1.36469	0.969333	1.36598	1.71527	1.36603	4.62699	1.36598	6.67771	1.36476	6.59387	1.36592	6.6988
1.36594	0.220685	1.36519	0.973001	1.36649	1.72869	1.36654	4.66089	1.36649	6.74385	1.36525	6.63808	1.36643	6.74975
1.36645	0.222217	1.36569	0.977748	1.367	1.74837	1.36707	4.69214	1.367	6.80776	1.36575	6.68797	1.36693	6.80171
1.36696	0.223724	1.36618	0.982803	1.36752	1.76119	1.36756	4.71628	1.36749	6.86214	1.36624	6.74168	1.36744	6.84808
1.36748	0.225176	1.36669	0.988351	1.36802	1.76784	1.36804	4.74532	1.368	6.92388	1.36675	6.79938	1.36794	6.89782
1.36798	0.226335	1.3672	0.992696	1.36851	1.77006	1.36854	4.77812	1.36851	6.99175	1.36726	6.85253	1.36845	6.95135
1.36847	0.226684	1.3677	0.997052	1.36901	1.77737	1.36905	4.81489	1.36902	7.06369	1.36776	6.90419	1.36896	7.00917
1.36896	0.2268	1.3682	1.00193	1.36951	1.79063	1.36957	4.83868	1.36953	7.12076	1.36827	6.9601	1.36947	7.06137
1.36946	0.227403	1.36871	1.00772	1.37001	1.80623	1.37008	4.8513	1.37002	7.16415	1.36878	7.01976	1.36996	7.10265
1.36996	0.228301	1.36923	1.01298	1.3705	1.82069	1.37057	4.87246	1.3705	7.21887	1.36929	7.07885	1.37045	7.14906
1.37046	0.229223	1.36972	1.016	1.371	1.82845	1.37107	4.90194	1.37099	7.28413	1.36979	7.12776	1.37094	7.20239
1.37095	0.230263	1.37021	1.01986	1.3715	1.84313	1.37159	4.93871	1.37149	7.35992	1.37028	7.17639	1.37144	7.26292
1.37145	0.230968	1.3707	1.02436	1.372	1.86088	1.37207	4.96948	1.372	7.42941	1.37077	7.23056	1.37194	7.3226
1.37196	0.231295	1.3712	1.0298	1.37251	1.88252	1.37252	4.99635	1.37249	7.49217	1.37127	7.29033	1.37243	7.37751
1.37246	0.23232	1.37169	1.03534	1.37302	1.90263	1.37299	5.02916	1.37298	7.56286	1.37177	7.35309	1.37292	7.43694
1.37296	0.232818	1.37219	1.03975	1.37351	1.90933	1.37348	5.06675	1.37348	7.63996	1.37226	7.41076	1.37343	7.50057
1.37346	0.234154	1.37269	1.04505	1.374	1.92309	1.374	5.11217	1.37399	7.72855	1.37276	7.47029	1.37393	7.56946
1.37396	0.235928	1.37318	1.05059	1.3745	1.94102	1.37453	5.14611	1.3745	7.80436	1.37326	7.53355	1.37444	7.63309
1.37445	0.236556	1.37368	1.05759	1.37501	1.96511	1.37505	5.16927	1.375	7.86561	1.37377	7.60123	1.37493	7.69101
1.37496	0.237758	1.3742	1.06383	1.37552	1.98914	1.37553	5.19759	1.37549	7.93503	1.37426	7.66832	1.37543	7.75475
1.37546	0.238577	1.37471	1.06725	1.37601	2.00644	1.37601	5.23329	1.37599	8.01406	1.37476	7.72786	1.37593	7.82375
1.37596	0.240248	1.3752	1.07159	1.37651	2.02426	1.37654	5.27567	1.37649	8.10259	1.37525	7.79009	1.37643	7.89935
1.37647	0.242473	1.37569	1.07711	1.37702	2.0481	1.37707	5.31093	1.37699	8.18246	1.37575	7.85653	1.37693	7.97219
1.37698	0.243749	1.37619	1.0836	1.37753	2.07074	1.37756	5.34505	1.37749	8.25948	1.37625	7.92872	1.37743	8.04282
1.37748	0.244433	1.37669	1.08945	1.37803	2.08811	1.37804	5.38471	1.37799	8.3445	1.37676	8.00211	1.37793	8.11922
1.37797	0.245013	1.37719	1.09456	1.37852	2.10886	1.37854	5.42869	1.37849	8.43639	1.37726	8.07105	1.37844	8.20054
1.37846	0.246037	1.37769	1.10094	1.37902	2.12736	1.37905	5.46562	1.379	8.52277	1.37775	8.14368	1.37894	8.28184
1.37896	0.248028	1.37819	1.10791	1.37951	2.14832	1.37954	5.48897	1.37949	8.59188	1.37826	8.2205	1.37944	8.35342
1.37946	0.250055	1.3787	1.11428	1.38001	2.17616	1.38002	5.51963	1.37998	8.66893	1.37877	8.2998	1.37992	8.42674
1.37996	0.251213	1.3792	1.11829	1.38051	2.1998	1.38052	5.55844	1.38047	8.75779	1.37927	8.37304	1.38042	8.50886
1.38046	0.25232	1.37969	1.12254	1.38102	2.23056	1.38104	5.60416	1.38097	8.85488	1.37975	8.44226	1.38091	8.5966
1.38096	0.253888	1.38018	1.12878	1.38152	2.26146	1.38152	5.65146	1.38147	8.95558	1.38024	8.51883	1.38142	8.68958
1.38147	0.255345	1.38067	1.13564	1.38202	2.28879	1.38201	5.69009	1.38196	9.04613	1.38074	8.6004	1.38192	8.77861
1.38198	0.257461	1.38117	1.14319	1.38253	2.32011	1.38253	5.73165	1.38246	9.13966	1.38124	8.68794	1.38241	8.86845
1.38248	0.25969	1.38167	1.14958	1.38303	2.34544	1.38303	5.77759	1.38296	9.24023	1.38174	8.77435	1.38291	8.96392
1.38298	0.260433	1.38216	1.15565	1.38353	2.37418	1.38354	5.83264	1.38347	9.35146	1.38224	8.85826	1.38342	9.06528
1.38348	0.262017	1.38266	1.1624	1.38403	2.41002	1.38406	5.88732	1.38398	9.46494	1.38274	8.94684	1.38393	9.16933
1.38398	0.263475	1.38317	1.16944	1.38454	2.44577	1.38455	5.92504	1.38448	9.55945	1.38324	9.03953	1.38443	9.26531
1.38449	0.266007	1.38368	1.17789	1.38504	2.47959	1.38501	5.96272	1.38498	9.65376	1.38375	9.13779	1.38493	9.36269
1.38499	0.268715	1.38418	1.18457	1.38554	2.51192	1.38549	6.00795	1.38548	9.7583	1.38425	9.23122	1.38542	9.46692
1.38549	0.270379	1.38469	1.19006	1.38605	2.54745	1.38602	6.06297	1.38598	9.8815	1.38474	9.32134	1.38592	9.57867
1.386	0.272098	1.38519	1.19661	1.38656	2.5894	1.38656	6.11653	1.38648	10.0137	1.38524	9.41742	1.38643	9.69435
1.3865	0.274126	1.38568	1.20382	1.38707	2.63496	1.38704	6.16222	1.38698	10.1335	1.38574	9.51849	1.38693	9.80561
1.38702	0.275599	1.38619	1.21168	1.38757	2.66787	1.38751	6.21376	1.38748	10.2486	1.38625	9.62624	1.38743	9.92093
1.38752	0.277425	1.38669	1.2181	1.38806	2.69541	1.38804	6.27107	1.38799	10.3598	1.38675	9.73127	1.38794	10.0427
1.38801	0.280112	1.38719	1.2245	1.38855	2.73134	1.38856	6.32988	1.3885	10.4731	1.38725	9.83202	1.38845	10.1689
1.3885	0.281791	1.38769	1.23172	1.38905	2.77182	1.38903	6.37475	1.389	10.5776	1.38776	9.93745	1.38896	10.2892
1.389	0.283908	1.38819	1.23986	1.38955	2.81304	1.38952	6.41255	1.38949	10.6758	1.38827	10.0516	1.38944	10.4029
1.3895	0.286127	1.38871	1.24754	1.39022	2.84977	1.39002	6.46034	1.38998	10.7901	1.38878	10.1669	1.38993	10.5253
1.39	0.287958	1.3892	1.25365	1.39095	2.88245	1.3905	6.51584	1.39047	10.9158	1.38927	10.2741	1.39042	10.6544
1.3905	0.291499	1.38969	1.26076	1.39152	2.94865	1.39102	6.58085	1.39097	11.0524	1.38976	10.3846	1.39092	10.7916
1.391	0.294657	1.39018	1.26812	1.39206	3.022	1.39155	6.64092	1.39148	11.1858	1.39025	10.5027	1.39142	10.9311
1.3915	0.296965	1.39067	1.27628	1.39258	3.08854	1.39206	6.69601	1.39197	11.3132	1.39074	10.6274	1.39192	11.0666
1.39201	0.299185	1.39118	1.28481	1.39307	3.14241	1.39255	6.75731	1.39247	11.4487	1.39124	10.7569	1.39241	11.2078
1.39251	0.300689	1.39167	1.29225	1.39356	3.19639	1.39305	6.82459	1.39297	11.5908	1.39174	10.8831	1.39291	11.3553
1.39301	0.303819	1.39217	1.30037	1.39406	3.25512	1.39356	6.9016	1.39347	11.7447	1.39224	11.0118	1.39342	11.5105
1.39351	0.307663	1.39267	1.30893	1.39457	3.31786	1.39407	6.968	1.39398	11.89	1.39274	11.1464	1.39393	11.6628
1.394	0.310501	1.39317	1.31927	1.39507	3.38125	1.39454	7.02239	1.39448	12.022	1.39324	11.2877	1.39442	11.8095
1.39451	0.312855	1.39368	1.32903	1.39558	3.44682	1.39501	7.08279	1.39497	12.1617	1.39375	11.4312	1.39492	11.963
1.39501	0.315459	1.39419	1.33485	1.39608	3.50916	1.39551	7.15178	1.39547	12.3125	1.39424	11.5685	1.39541	12.1232
1.39552	0.318815	1.39468	1.34008	1.39658	3.57384	1.39602	7.22926	1.39598	12.4761	1.39474	11.7076	1.39591	12.2926
1.39603	0.323071	1.39518	1.34737	1.39709	3.64007	1.39653	7.30052	1.39648	12.6341	1.39524	11.8455	1.39642	12.4617
1.39654	0.327076	1.39568	1.35835	1.39759	3.69976	1.39702	7.36957	1.39698	12.791	1.39574	11.9885	1.39692	12.6293
1.39704	0.329234	1.39618	1.36989	1.39809	3.76872	1.3975	7.44548	1.39748	12.9574	1.39624	12.1418	1.39743	12.8038
1.39753	0.331581	1.39669	1.37969	1.39858	3.83972	1.39802	7.52742	1.39799	13.1313	1.39674	12.2956	1.39793	12.9846
1.39802	0.334766	1.39719	1.38955	1.39908	3.90883	1.39854	7.60408	1.39849	13.3029	1.39724	12.4521	1.39844	13.168
1.39852	0.338498	1.39769	1.40029	1.39958	3.9833	1.39903	7.66723	1.39899	13.4584	1.39775	12.6127	1.39893	13.3428
1.39902	0.343345	1.39819	1.41097	1.40008	4.05531	1.39953	7.73795	1.39948	13.6206	1.39826	12.7804	1.39942	13.5187
1.39952	0.347263	1.39869	1.41833	1.40058	4.13415	1.40002	7.81782	1.39997	13.7958	1.39876	12.9459	1.39991	13.7043
1.40002	0.349853	1.39918	1.42565	1.40109	4.22086	1.40052	7.90594	1.40047	13.982	1.39925	13.1081	1.40041	13.8972
1.40053	0.354023	1.39967	1.43512	1.4016	4.30413	1.40103	7.99858	1.40097	14.1757	1.39974	13.2781	1.40091	14.0978
1.40103	0.358164	1.40017	1.44473	1.40211	4.38347	1.40153	8.0832	1.40147	14.3612	1.40023	13.4543	1.40141	14.296
1.40155	0.3635	1.40067	1.45623	1.40261	4.46296	1.40203	8.17012	1.40197	14.5503	1.40073	13.6388	1.40191	14.4953
1.40206	0.368159	1.40117	1.46726	1.40311	4.54756	1.40253	8.26234	1.40247	14.7495	1.40124	13.8255	1.40242	14.7022
1.40255	0.371289	1.40167	1.47776	1.40361	4.63931	1.40303	8.36446	1.40297	14.9614	1.40174	14.0102	1.40292	14.9178
1.40305	0.375357	1.40217	1.48906	1.40412	4.73623	1.40353	8.46862	1.40349	15.1778	1.40224	14.2007	1.40343	15.138
1.40355	0.380048	1.40267	1.50086	1.40463	4.82562	1.40403	8.55721	1.404	15.3772	1.40274	14.397	1.40393	15.3493
1.40405	0.385077	1.40318	1.51466	1.40513	4.91336	1.40453	8.64531	1.40449	15.5755	1.40325	14.6018	1.40443	15.5614
1.40457	0.390643	1.40369	1.52624	1.40563	5.01047	1.40504	8.74174	1.40498	15.7851	1.40376	14.801	1.40492	15.7816
1.40507	0.396082	1.40419	1.53591	1.40614	5.11255	1.40554	8.8496	1.40548	16.0103	1.40425	14.9888	1.40543	16.0103
1.40557	0.400696	1.40469	1.5472	1.40666	5.22306	1.40604	8.95941	1.40599	16.2381	1.40475	15.1846	1.40594	16.2459
1.40608	0.405742	1.40519	1.55942	1.40717	5.32184	1.40654	9.06176	1.4065	16.4561	1.40525	15.3949	1.40644	16.4784
1.40659	0.410829	1.4057	1.57304	1.40765	5.40957	1.40706	9.16849	1.407	16.6859	1.40576	15.6143	1.40694	16.7149
1.40709	0.415832	1.40621	1.58542	1.40815	5.50863	1.40755	9.28225	1.4075	16.9288	1.40626	15.8283	1.40744	16.959
1.40758	0.422282	1.4067	1.59694	1.40864	5.61305	1.40805	9.40362	1.40801	17.1815	1.40676	16.0425	1.40795	17.21
1.40808	0.427786	1.4072	1.60896	1.40914	5.72633	1.40856	9.51434	1.40852	17.4246	1.40727	16.2674	1.40846	17.4582
1.40857	0.432996	1.4077	1.62212	1.40965	5.83902	1.40906	9.61272	1.40901	17.6518	1.40778	16.5005	1.40896	17.6961
1.40907	0.438868	1.40822	1.63435	1.41014	5.94566	1.40955	9.72081	1.4095	17.8897	1.40829	16.739	1.40945	17.94
1.40957	0.4441	1.40872	1.64358	1.41064	6.05832	1.41004	9.83895	1.40999	18.1406	1.40879	16.969	1.40993	18.1908
1.41007	0.450998	1.40921	1.65523	1.41114	6.16804	1.41055	9.9682	1.41049	18.4055	1.40927	17.1952	1.41043	18.4545
1.41057	0.458338	1.4097	1.66996	1.41165	6.27622	1.41104	10.0948	1.41099	18.6715	1.40976	17.4265	1.41093	18.7237
1.41107	0.465152	1.41019	1.68599	1.41215	6.39127	1.41152	10.2164	1.41149	18.9328	1.41026	17.6658	1.41143	18.9817
1.41159	0.471819	1.41069	1.70142	1.41265	6.51366	1.41202	10.3452	1.41198	19.2031	1.41076	17.9138	1.41193	19.2442
1.41209	0.478013	1.41119	1.71413	1.41315	6.63793	1.41253	10.4818	1.41248	19.4815	1.41126	18.1609	1.41244	19.5155
1.41258	0.484682	1.41168	1.72746	1.41365	6.7664	1.41305	10.6312	1.41299	19.7775	1.41176	18.4125	1.41294	19.7963
1.41308	0.492401	1.41218	1.74211	1.41416	6.90078	1.41356	10.7728	1.4135	20.0711	1.41226	18.6702	1.41344	20.0769
1.41358	0.500647	1.41269	1.75815	1.41466	7.03406	1.41404	10.9024	1.414	20.3505	1.41276	18.9318	1.41394	20.3505
1.41409	0.507682	1.4132	1.77435	1.41516	7.17489	1.41454	11.0378	1.41449	20.6215	1.41326	19.1972	1.41442	20.6292
1.41459	0.514851	1.4137	1.79035	1.41567	7.31534	1.41505	11.183	1.41498	20.8954	1.41376	19.457	1.41491	20.9146
1.41509	0.522682	1.41419	1.80818	1.41617	7.45537	1.41555	11.339	1.41549	21.2006	1.41426	19.719	1.41542	21.21
1.4156	0.53121	1.41469	1.82464	1.41668	7.59442	1.41605	11.4889	1.41599	21.5145	1.41475	19.9894	1.41593	21.5069
1.41611	0.541001	1.41519	1.84156	1.41717	7.72657	1.41654	11.6377	1.41648	21.8296	1.41525	20.2757	1.41643	21.8014
1.41661	0.548996	1.4157	1.85911	1.41766	7.86962	1.41705	11.796	1.41699	22.1632	1.41575	20.5715	1.41693	22.1029
1.4171	0.556391	1.4162	1.8742	1.41816	8.02143	1.41756	11.9615	1.4175	22.435	1.41626	20.8538	1.41743	22.4113
1.41759	0.564838	1.4167	1.8888	1.41866	8.17132	1.41806	12.1248	1.41801	22.5986	1.41676	21.1444	1.41794	22.7236
1.41809	0.573418	1.4172	1.90653	1.41916	8.31969	1.41855	12.2747	1.4185	22.7856	1.41726	21.4596	1.41844	23.0268
1.4186	0.583895	1.4177	1.9273	1.41966	8.46326	1.41903	12.4302	1.41898	23.0771	1.41777	21.7522	1.41893	23.3277
1.4191	0.594323	1.4182	1.94505	1.42016	8.59771	1.41953	12.5962	1.41947	23.4195	1.41827	22.0127	1.41943	23.6369
1.41959	0.603091	1.41869	1.96088	1.42067	8.74187	1.42002	12.7718	1.41997	23.7764	1.41876	22.2953	1.41992	23.953
1.4201	0.61263	1.41918	1.97907	1.42118	8.90868	1.42053	12.9542	1.42047	24.1465	1.41925	22.6074	1.42043	24.2784
1.4206	0.623163	1.41968	1.99769	1.42169	9.07161	1.42103	13.1295	1.42097	24.5115	1.41974	22.9217	1.42092	24.6031
1.42112	0.634099	1.42018	2.01898	1.42218	9.22883	1.42153	13.3074	1.42147	24.8773	1.42024	23.2344	1.42141	24.9274
1.42162	0.645554	1.42068	2.0429	1.42268	9.39507	1.42202	13.4928	1.42197	25.2515	1.42075	23.5434	1.42191	25.258
1.42212	0.656521	1.42117	2.06596	1.42318	9.56795	1.42254	13.6907	1.42247	25.6388	1.42124	23.8467	1.42242	25.596
1.42261	0.666678	1.42167	2.08715	1.4237	9.75237	1.42306	13.8942	1.42298	26.0367	1.42174	24.1561	1.42293	25.9408
1.42312	0.677914	1.42217	2.10638	1.4242	9.92878	1.42356	14.0825	1.42349	26.4201	1.42224	24.4703	1.42344	26.279
1.42362	0.68966	1.42268	2.12654	1.4247	10.0945	1.42405	14.2691	1.42399	26.799	1.42275	24.7867	1.42394	26.6142
1.42413	0.701747	1.4232	2.14674	1.4252	10.2708	1.42455	14.4637	1.42449	27.1874	1.42325	25.0885	1.42443	26.955
1.42464	0.715231	1.4237	2.16688	1.42571	10.4537	1.42504	14.6702	1.42499	27.5909	1.42375	25.384	1.42492	27.3038
1.42513	0.727149	1.42419	2.18958	1.42623	10.6411	1.42556	14.8814	1.4255	28.0031	1.42425	25.6998	1.42543	27.6604
1.42564	0.739193	1.42469	2.21332	1.42673	10.8105	1.42606	15.0831	1.426	28.4084	1.42475	26.0289	1.42593	28.0143
1.42615	0.751856	1.4252	2.23619	1.42722	10.9559	1.42655	15.2839	1.4265	28.82	1.42525	26.3691	1.42643	28.3704
1.42665	0.763452	1.4257	2.25674	1.42771	11.1136	1.42705	15.4957	1.427	29.2427	1.42576	26.7097	1.42694	28.7329
1.42715	0.777364	1.4262	2.27843	1.4282	11.2955	1.42756	15.7216	1.42751	29.6763	1.42626	27.048	1.42745	29.1015
1.42764	0.791216	1.4267	2.30457	1.42871	11.4936	1.42808	15.939	1.42802	30.1029	1.42676	27.3924	1.42796	29.4661
1.42813	0.803945	1.42721	2.33431	1.42921	11.6943	1.42856	16.1449	1.42851	30.5152	1.42727	27.7431	1.42845	29.8183
1.42863	0.817806	1.42772	2.36266	1.42971	11.8931	1.42904	16.3621	1.42886	30.8354	1.42778	28.0961	1.42894	30.1747
1.42913	0.831735	1.42822	2.38565	1.4302	12.0898	1.42954	16.5898	1.42982	31.6667	1.42828	28.4384	1.42943	30.5383
1.42963	0.846385	1.42871	2.41036	1.43071	12.29	1.43004	16.8297	1.43121	32.7714	1.42876	28.7766	1.4298	30.8149
1.43014	0.862344	1.4292	2.43933	1.43122	12.4955	1.43054	17.0688	1.43197	33.3144	1.42926	29.1189	1.43077	31.5449
1.43065	0.878309	1.4297	2.46662	1.43172	12.6971	1.43104	17.3053	1.43249	33.7616	1.42975	29.4684	1.43215	32.5992
1.43115	0.893059	1.4302	2.49008	1.43223	12.902	1.43153	17.543	1.43299	34.234	1.43026	29.8289	1.43292	33.1839
1.43165	0.908074	1.4307	2.51104	1.43272	13.1029	1.43204	17.742	1.43349	34.7105	1.43076	30.1881	1.43343	33.5747
1.43215	0.923107	1.43119	2.53321	1.43322	13.3039	1.43255	17.9323	1.43398	35.1946	1.43125	30.5459	1.4339	33.9445
1.43265	0.939016	1.43169	2.5567	1.43373	13.513	1.43306	18.1553	1.43448	35.6863	1.43163	30.8177	1.43439	34.3285
1.43316	0.957016	1.43219	2.58467	1.43423	13.7148	1.43356	18.3939	1.43498	36.1929	1.43258	31.5186	1.4349	34.7272
1.43366	0.973861	1.4327	2.61659	1.43474	13.8986	1.43406	18.6452	1.43548	36.7006	1.43395	32.5229	1.43541	35.1302
1.43416	0.990277	1.43321	2.64375	1.43524	14.0843	1.43455	18.9062	1.43598	37.2045	1.4347	33.0808	1.43591	35.5281
1.43467	1.00754	1.4337	2.66767	1.43575	14.2958	1.43505	19.1802	1.43648	37.7178	1.43522	33.4718	1.43641	35.9306
1.43518	1.02527	1.43419	2.69308	1.43626	14.5148	1.43556	19.4524	1.43699	38.2419	1.43571	33.8453	1.43691	36.3401
1.43569	1.04448	1.4347	2.72092	1.43675	14.7314	1.43605	19.7233	1.4375	38.7687	1.4362	34.2285	1.43742	36.754
1.43619	1.0619	1.4352	2.75222	1.43724	14.9565	1.43656	20.0016	1.43799	39.2774	1.43671	34.617	1.43792	37.158
1.43668	1.07789	1.4357	2.7857	1.43774	15.1883	1.43707	20.2879	1.43848	39.7834	1.43722	35.0106	1.43841	37.554
1.43717	1.09613	1.4362	2.82059	1.43824	15.4174	1.43757	20.5747	1.43897	40.3046	1.43772	35.4013	1.4389	37.9567
1.43767	1.11523	1.43671	2.84794	1.43874	15.6092	1.43806	20.8447	1.43947	40.8384	1.43821	35.7796	1.4394	38.3657
1.43818	1.13478	1.43722	2.87104	1.43924	15.7915	1.43855	21.1163	1.43998	41.3837	1.4387	36.1599	1.43991	38.7846
1.43869	1.15515	1.43772	2.89796	1.43975	16.0132	1.43904	21.365	1.44048	41.9237	1.4392	36.5464	1.44041	39.203
1.43918	1.17501	1.43821	2.92658	1.44025	16.2551	1.43954	21.5851	1.44097	42.4633	1.4397	36.9192	1.44091	39.6181
1.43968	1.19457	1.4387	2.96093	1.44077	16.5096	1.44004	21.8385	1.44147	43.0142	1.4402	37.2763	1.4414	40.0384
1.44019	1.21496	1.43919	2.99967	1.44128	16.7546	1.44055	22.1224	1.44198	43.5789	1.4407	37.6469	1.44191	40.465
1.4407	1.23513	1.43969	3.0418	1.44177	16.9891	1.44104	22.4211	1.44249	44.159	1.4412	38.0392	1.44242	40.8989
1.44121	1.25622	1.4402	3.07832	1.44227	17.2293	1.44153	22.7278	1.443	44.7281	1.4417	38.4412	1.44293	41.3258
1.44171	1.27863	1.44056	3.09665	1.44278	17.4672	1.44207	23.0463	1.44349	45.2885	1.44221	38.8512	1.44342	41.7464
1.4422	1.29959	1.44154	3.16401	1.44329	17.7132	1.4426	23.3732	1.44399	45.8546	1.44271	39.2636	1.44391	42.1707
1.44271	1.32014	1.44295	3.26756	1.4438	17.9281	1.44308	23.6859	1.44449	46.4337	1.44322	39.6354	1.44441	42.6016
1.44322	1.34177	1.44372	3.32195	1.4443	18.1234	1.44357	23.9976	1.445	47.0132	1.44371	39.9632	1.44492	43.0413
1.44372	1.36337	1.44424	3.35466	1.44481	18.3575	1.44407	24.3161	1.4455	47.5676	1.44421	40.3214	1.44543	43.4773
1.44423	1.38758	1.44472	3.38507	1.44532	18.6201	1.44456	24.6425	1.446	48.1311	1.44472	40.7338	1.44594	43.9115
1.44474	1.41247	1.44522	3.41994	1.44583	18.8923	1.44507	24.9715	1.44651	48.7222	1.44523	41.1544	1.44644	44.3503
1.44525	1.43582	1.44572	3.45492	1.44634	19.1544	1.44558	25.2903	1.44703	49.3401	1.44573	41.5672	1.44695	44.8008
1.44576	1.45829	1.44623	3.49475	1.44683	19.4069	1.44608	25.6146	1.44755	49.9711	1.44624	41.9813	1.44749	45.2746
1.44626	1.47891	1.44673	3.54338	1.44732	19.6536	1.44658	25.9493	1.44806	50.5758	1.44674	42.3984	1.44801	45.7372
1.44676	1.50116	1.44725	3.59439	1.44782	19.8706	1.4471	26.3074	1.44855	51.164	1.44726	42.8374	1.4485	46.1734
1.44725	1.5258	1.44777	3.64125	1.44832	20.0795	1.44762	26.6909	1.44904	51.7554	1.44779	43.2818	1.449	46.6047
1.44774	1.5506	1.44827	3.68422	1.44882	20.3205	1.4481	27.0541	1.44953	52.3592	1.4483	43.6931	1.4495	47.0418
1.44824	1.57367	1.44876	3.72645	1.44932	20.5898	1.4486	27.3833	1.45003	52.9725	1.4488	44.0893	1.45	47.4852
1.44874	1.59741	1.44925	3.76822	1.44982	20.8641	1.4491	27.7093	1.45053	53.5704	1.44929	44.4921	1.45049	47.9244
1.44924	1.62306	1.44975	3.81168	1.45032	21.1325	1.4496	28.0561	1.45103	54.1607	1.44979	44.9064	1.45098	48.3643
1.44974	1.6492	1.45024	3.86016	1.45082	21.4006	1.4501	28.4113	1.45152	54.7659	1.45029	45.3217	1.45148	48.8088
1.45025	1.67648	1.45074	3.91272	1.45132	21.6556	1.4506	28.7633	1.45203	55.3953	1.45078	45.7294	1.45199	49.2604
1.45075	1.70088	1.45124	3.95888	1.45182	21.8878	1.4511	29.1227	1.45254	56.0296	1.45128	46.1363	1.45249	49.7139
1.45125	1.72419	1.45174	4.00004	1.45232	22.1248	1.45159	29.489	1.45304	56.6502	1.45178	46.55	1.45299	50.1565
1.45174	1.74838	1.45225	4.04967	1.45282	22.3926	1.4521	29.8694	1.45353	57.2718	1.45229	46.9666	1.45349	50.5975
1.45224	1.77398	1.45276	4.10726	1.45332	22.6756	1.45261	30.2508	1.45402	57.9002	1.45279	47.3516	1.45399	51.0426
1.45275	1.80226	1.45325	4.16787	1.45382	22.955	1.4531	30.6187	1.45453	58.5413	1.45328	47.7022	1.45448	51.4953
1.45325	1.82828	1.45374	4.21892	1.45433	23.2311	1.45346	30.8822	1.45503	59.1864	1.45377	48.0749	1.45499	51.9507
1.45374	1.85297	1.45424	4.24467	1.45483	23.4856	1.45442	31.6309	1.45553	59.8293	1.45427	48.4866	1.45549	52.4008
1.45425	1.87979	1.45474	4.26844	1.45534	23.7227	1.45581	32.7284	1.45603	60.4781	1.45478	48.9032	1.45598	52.8529
1.45475	1.90783	1.45524	4.3089	1.45584	23.9727	1.45658	33.3248	1.45654	61.1362	1.45528	49.3093	1.45648	53.3096
1.45526	1.93503	1.45574	4.3586	1.45633	24.2444	1.45711	33.7265	1.45704	61.7966	1.45577	49.7125	1.45699	53.7703
1.45576	1.9628	1.45624	4.41524	1.45683	24.5333	1.45758	34.0961	1.45753	62.4355	1.45628	50.1199	1.4575	54.2221
1.45625	1.98981	1.45675	4.46936	1.45732	24.8212	1.45806	34.4763	1.45802	63.0665	1.45678	50.539	1.45798	54.664
1.45674	2.01564	1.45725	4.51032	1.45783	25.1047	1.45855	34.8706	1.45851	63.7093	1.45729	50.9618	1.45847	55.1093
1.45724	2.0435	1.45774	4.54851	1.45833	25.3423	1.45905	35.2708	1.45901	64.3611	1.45778	51.3735	1.45897	55.5591
1.45774	2.07134	1.45823	4.59691	1.45882	25.57	1.45955	35.6784	1.45951	65.0249	1.45827	51.7824	1.45947	56.0173
1.45825	2.09993	1.45872	4.65251	1.45932	25.8536	1.46006	36.0811	1.46	65.6859	1.45876	52.1928	1.45997	56.4756
1.45874	2.12961	1.45922	4.70551	1.45983	26.1558	1.46056	36.4801	1.4605	66.3424	1.45926	52.6132	1.46047	56.9287
1.45924	2.15682	1.45972	4.74927	1.46034	26.462	1.46105	36.8842	1.461	67.004	1.45976	53.0399	1.46097	57.3849
1.45975	2.18534	1.46022	4.79486	1.46085	26.737	1.46155	37.3005	1.4615	67.674	1.46026	53.4519	1.46146	57.846
1.46026	2.2165	1.46072	4.86231	1.46134	26.9631	1.46206	37.7311	1.46201	68.3612	1.46076	53.8675	1.46197	58.3145
1.46076	2.2461	1.46122	4.94232	1.46183	27.2119	1.46256	38.1483	1.46252	69.0415	1.46126	54.2948	1.46248	58.7769
1.46126	2.27723	1.46173	5.00682	1.46233	27.5101	1.46306	38.5502	1.46302	69.7064	1.46176	54.7231	1.46298	59.23
1.46176	2.30637	1.46224	5.05887	1.46284	27.832	1.46355	38.9505	1.46351	70.3742	1.46227	55.1502	1.46347	59.6848
1.46225	2.33206	1.46274	5.11602	1.46335	28.1466	1.46406	39.3638	1.46401	71.0515	1.46277	55.5735	1.46397	60.1432
1.46276	2.36176	1.46323	5.18461	1.46409	28.4494	1.46456	39.8153	1.46451	71.7397	1.46326	55.9922	1.46448	60.6099
1.46327	2.3937	1.46373	5.25043	1.46485	28.718	1.46506	40.2798	1.46502	72.4245	1.46376	56.4084	1.46499	61.0742
1.46378	2.42522	1.46423	5.311	1.46536	28.9832	1.46556	40.7287	1.46552	73.109	1.46426	56.835	1.46548	61.5349
1.46428	2.45595	1.46474	5.37384	1.46586	29.3018	1.46607	41.1707	1.46602	73.7955	1.46477	57.2624	1.46598	61.9994
1.46479	2.48657	1.46524	5.41363	1.46635	29.581	1.46657	41.6177	1.46653	74.4859	1.46527	57.6471	1.46649	62.4688
1.46529	2.51689	1.46574	5.43251	1.46685	29.8091	1.46708	42.0617	1.46703	75.1731	1.46577	58.0173	1.46699	62.9355
1.46578	2.54484	1.46625	5.46889	1.46734	30.0774	1.46757	42.493	1.46752	75.8413	1.46628	58.4275	1.46749	63.3871
1.46627	2.57496	1.46676	5.52854	1.46784	30.3849	1.46806	42.9264	1.46801	76.507	1.46678	58.8502	1.46797	63.8299
1.46677	2.60759	1.46726	5.6028	1.46834	30.6965	1.46855	43.3592	1.46851	77.1759	1.46728	59.26	1.46846	64.2674
1.46727	2.64117	1.46774	5.6769	1.46884	31.0093	1.46905	43.798	1.469	77.8562	1.46777	59.6621	1.46895	64.7057
1.46777	2.67427	1.46822	5.73616	1.46935	31.3241	1.46955	44.2453	1.4695	78.5458	1.46826	60.065	1.46947	65.1498
1.46827	2.70511	1.46872	5.79107	1.46985	31.6439	1.47005	44.691	1.47	79.2252	1.46875	60.4675	1.46997	65.59
1.46877	2.73638	1.46922	5.85456	1.47035	31.9546	1.47054	45.1464	1.4705	79.9025	1.46925	60.8883	1.47046	66.03
1.46927	2.77069	1.46972	5.91953	1.47085	32.216	1.47104	45.6095	1.471	80.5901	1.46976	61.3219	1.47097	66.474
1.46978	2.80539	1.47021	5.97469	1.47135	32.4904	1.47155	46.0777	1.47151	81.2967	1.47025	61.7306	1.47148	66.9243
1.47053	2.82828	1.47072	6.0244	1.47185	32.8127	1.47206	46.5438	1.47201	82.0062	1.47075	62.1113	1.47198	67.3775
1.47128	2.84519	1.47122	6.08194	1.47235	33.135	1.47256	46.9986	1.4725	82.6953	1.47125	62.5046	1.47247	67.8201
1.47178	2.87178	1.47173	6.146	1.47286	33.4583	1.47305	47.4545	1.47299	83.374	1.47176	62.9251	1.47296	68.2589
1.47228	2.90463	1.47223	6.20067	1.47336	33.7935	1.47355	47.9161	1.47349	84.0556	1.47226	63.3367	1.47347	68.7004
1.47279	2.94276	1.47273	6.25281	1.47386	34.1042	1.47405	48.3887	1.474	84.7547	1.47275	63.7376	1.47397	69.1493
1.47328	2.98212	1.47322	6.31098	1.47437	34.3805	1.47455	48.8602	1.47451	85.4586	1.47325	64.1423	1.47447	69.6024
1.47379	3.0216	1.47372	6.37398	1.47488	34.6937	1.47505	49.3248	1.47501	86.1519	1.47375	64.5541	1.47496	70.0478
1.4743	3.05826	1.47423	6.44491	1.47538	35.0181	1.47555	49.7942	1.4755	86.8504	1.47425	64.9747	1.47546	70.4938
1.47481	3.09205	1.47473	6.53263	1.47587	35.3261	1.47606	50.2694	1.47601	87.5581	1.47476	65.3901	1.47597	70.9449
1.47531	3.12838	1.47523	6.62082	1.47636	35.6548	1.47656	50.7462	1.47652	88.2634	1.47525	65.8016	1.47649	71.3993
1.4758	3.16551	1.47573	6.68095	1.47686	35.9406	1.47706	51.2102	1.47702	88.9493	1.47575	66.2178	1.477	71.8443
1.47629	3.20136	1.47624	6.73432	1.47736	36.2166	1.47754	51.6703	1.47751	89.6248	1.47626	66.6386	1.47748	72.2769
1.47679	3.23868	1.47674	6.80419	1.47787	36.5387	1.47804	52.1379	1.478	90.3053	1.47676	67.0555	1.47796	72.7096
1.47729	3.27725	1.47723	6.87667	1.47836	36.857	1.47854	52.6136	1.47849	90.9938	1.47726	67.4577	1.47845	73.1383
1.4778	3.31455	1.47772	6.94763	1.47886	37.181	1.47904	53.0992	1.47899	91.7011	1.47775	67.8579	1.47895	73.5659
1.4783	3.35212	1.47821	7.02323	1.47937	37.5057	1.47954	53.5799	1.4795	92.4105	1.47824	68.2614	1.47946	73.9929
1.4788	3.39158	1.47871	7.09567	1.47988	37.8238	1.48003	54.0597	1.47999	93.1071	1.47874	68.6677	1.47996	74.4156
1.4793	3.43551	1.47921	7.16057	1.48039	38.1223	1.48053	54.555	1.48048	93.8013	1.47924	69.0773	1.48046	74.8409
1.47981	3.48391	1.4797	7.235	1.48089	38.429	1.48104	55.0633	1.48099	94.5042	1.47974	69.482	1.48096	75.2703
1.48031	3.52954	1.4802	7.33455	1.48138	38.7646	1.48155	55.5754	1.4815	95.2215	1.48024	69.8866	1.48145	75.7063
1.48082	3.56873	1.4807	7.41727	1.48188	39.0886	1.48205	56.0735	1.482	95.9263	1.48074	70.2954	1.48196	76.1356
1.48132	3.60766	1.48121	7.4657	1.48239	39.3973	1.48255	56.5612	1.4825	96.6146	1.48125	70.711	1.48247	76.5534
1.48182	3.64713	1.48172	7.53309	1.4829	39.7139	1.48305	57.0539	1.483	97.3062	1.48175	71.1272	1.48296	76.9711
1.48232	3.68485	1.48222	7.62078	1.4834	40.0572	1.48355	57.5563	1.4835	98.0058	1.48225	71.5306	1.48346	77.3931
1.48282	3.72695	1.48272	7.69243	1.48391	40.4035	1.48406	58.066	1.48401	98.7155	1.48275	71.9302	1.48396	77.8225
1.48333	3.77297	1.48322	7.75356	1.48441	40.7319	1.48456	58.5669	1.48451	99.4181	1.48325	72.3321	1.48445	78.248
1.48384	3.81864	1.48372	7.83363	1.48492	41.0477	1.48506	59.0645	1.48501	100.113	1.48375	72.7383	1.48495	78.6688
1.48435	3.86427	1.48423	7.91935	1.48542	41.4858	1.48556	59.568	1.48551	100.818	1.48426	73.1437	1.48547	79.095
1.48485	3.90664	1.48473	7.99469	1.48592	42.2099	1.48607	60.0798	1.48602	101.542	1.48476	73.5427	1.48599	79.5265
1.48534	3.9479	1.48524	8.07094	1.48641	42.8947	1.48658	60.5866	1.48653	102.266	1.48526	73.9428	1.4865	79.9588
1.48583	3.99059	1.48574	8.1478	1.4869	43.3713	1.48707	61.077	1.48702	102.96	1.48577	74.3512	1.48699	80.3765
1.48633	4.03083	1.48624	8.22835	1.4874	43.7774	1.48757	61.567	1.48751	103.643	1.48628	74.7691	1.48748	80.7849
1.48684	4.07182	1.48674	8.31356	1.4879	44.1349	1.48806	62.0597	1.48801	104.325	1.48678	75.1745	1.48796	81.1935
1.48734	4.11478	1.48724	8.38931	1.4884	44.4511	1.48856	62.5531	1.4885	105.013	1.48727	75.5564	1.48844	81.5724
1.48783	4.15601	1.48773	8.4584	1.48891	44.767	1.48905	63.0377	1.489	105.706	1.48776	75.9311	1.48894	82.1162
1.48833	4.19558	1.48822	8.52854	1.48941	45.1267	1.48954	63.5162	1.4895	106.388	1.48826	76.3127	1.48945	82.9768
1.48883	4.23628	1.48871	8.59448	1.48991	45.4858	1.49005	64.0059	1.49	107.062	1.48876	76.707	1.48995	83.7577
1.48934	4.27963	1.48922	8.67032	1.49041	45.8313	1.49054	64.4999	1.49049	107.74	1.48926	77.0985	1.49044	84.2512
1.48985	4.31451	1.48971	8.75166	1.49091	46.1032	1.49105	65.0276	1.491	108.438	1.48975	77.4677	1.49095	84.6586
1.49034	4.34188	1.49021	8.82711	1.49141	46.3953	1.49156	65.5891	1.49151	109.146	1.49024	77.83	1.49145	85.064
1.49083	4.3755	1.49071	8.90895	1.49191	46.7734	1.49206	66.1301	1.49201	109.833	1.49074	78.2086	1.49194	85.4647
1.49133	4.41476	1.49122	8.9759	1.49242	47.1295	1.49255	66.6466	1.4925	110.504	1.49125	78.6031	1.49244	85.8631
1.49184	4.45843	1.49172	9.03701	1.49291	47.4427	1.49304	67.1539	1.493	111.175	1.49176	78.9945	1.49294	86.2627
1.49235	4.50517	1.49222	9.109	1.49342	47.6863	1.49355	67.6783	1.4935	111.862	1.49225	79.3755	1.49344	86.6679
1.49284	4.5477	1.49272	9.18762	1.49392	47.9396	1.49405	68.211	1.494	112.555	1.49274	79.7581	1.49395	87.0774
1.49334	4.59213	1.49322	9.30157	1.49444	48.2599	1.49455	68.7318	1.4945	113.238	1.49324	80.1496	1.49446	87.4801
1.49385	4.64347	1.49372	9.41851	1.49494	48.6173	1.49505	69.2467	1.495	113.916	1.49374	80.4981	1.49496	87.8824
1.49436	4.68664	1.49422	9.49441	1.49542	49.0031	1.49555	69.7648	1.4955	114.597	1.49425	80.7884	1.49546	88.2879
1.49486	4.72548	1.49472	9.55442	1.49592	49.3656	1.49606	70.2906	1.49601	115.293	1.49475	81.1142	1.49597	88.6951
1.49535	4.76967	1.49522	9.62955	1.49641	49.6498	1.49655	70.8034	1.49651	115.986	1.49525	81.4927	1.49647	89.0937
1.49585	4.81708	1.49572	9.72149	1.49692	49.9138	1.49703	71.3246	1.49699	116.658	1.49575	81.8893	1.49696	89.4778
1.49634	4.86211	1.49622	9.84467	1.49742	50.2384	1.49753	71.8685	1.49749	117.325	1.49625	82.2705	1.49745	89.8616
1.49685	4.90401	1.49672	9.97791	1.49792	50.5843	1.49802	72.4112	1.49798	117.989	1.49675	82.6173	1.49794	90.2484
1.49735	4.94408	1.4972	10.0712	1.49842	50.94	1.49852	72.9529	1.49848	118.659	1.49724	82.9691	1.49843	90.6437
1.49785	4.98093	1.49769	10.1291	1.49892	51.247	1.49902	73.4837	1.49898	119.331	1.49773	83.3464	1.49893	91.0423
1.49835	5.02674	1.49819	10.1871	1.49943	51.568	1.49952	74.0095	1.49947	119.991	1.49823	83.7401	1.49943	91.4354
1.49885	5.0774	1.4987	10.2525	1.49994	51.9379	1.50002	74.5363	1.49997	120.651	1.49873	84.138	1.49994	91.8297
1.49936	5.1173	1.49919	10.3022	1.50044	52.3118	1.50052	75.06	1.50048	121.321	1.49923	84.5229	1.50043	92.2214
1.49986	5.15713	1.49969	10.3625	1.50093	52.6546	1.50104	75.5966	1.50099	122.005	1.49973	84.9088	1.50093	92.5965
1.50036	5.20725	1.50019	10.4411	1.50143	52.9771	1.50155	76.1373	1.5015	122.675	1.50023	85.3011	1.50144	93.2166
1.50086	5.25819	1.50071	10.5465	1.50194	53.2705	1.50205	76.6677	1.50199	123.326	1.50074	85.691	1.50194	94.0812
1.50137	5.31943	1.50122	10.6933	1.50245	53.557	1.50255	77.2088	1.50248	124.011	1.50124	86.0752	1.50244	94.734
1.50187	5.38316	1.50172	10.8307	1.50295	53.8795	1.50304	77.7444	1.50298	124.715	1.50174	86.4484	1.50295	95.158
1.50237	5.43657	1.50221	10.9092	1.50346	54.2081	1.50355	78.1355	1.50349	125.401	1.50224	86.8078	1.50345	95.5342
1.50288	5.48692	1.5027	10.9508	1.50397	54.5768	1.50404	78.4655	1.504	126.072	1.50273	87.1524	1.50395	95.908
1.50338	5.52545	1.50321	11.0088	1.50447	54.9113	1.50454	78.927	1.50449	126.731	1.50323	87.5097	1.50445	96.2754
1.5039	5.55599	1.50372	11.1111	1.50496	55.2385	1.50505	79.4563	1.505	127.385	1.50374	87.8798	1.50495	96.6422
1.5044	5.5895	1.50422	11.2366	1.50545	55.5915	1.50556	80.0079	1.50551	128.058	1.50425	88.2444	1.50547	97.0113
1.50489	5.63029	1.50472	11.35	1.50595	55.9396	1.50606	80.554	1.50602	128.731	1.50475	88.6167	1.50598	97.3783
1.50538	5.67573	1.50522	11.4274	1.50645	56.2426	1.50655	81.0759	1.50651	129.362	1.50525	88.995	1.50646	97.7287
1.50588	5.72273	1.50573	11.5209	1.50695	56.5548	1.50704	81.5989	1.507	130.018	1.50576	89.373	1.50694	98.0709
1.50638	5.76974	1.50624	11.6838	1.50745	56.9149	1.50753	82.1335	1.50749	130.711	1.50626	89.741	1.50743	98.4157
1.50688	5.81244	1.50672	11.8586	1.50795	57.2719	1.50803	82.6726	1.50798	131.383	1.50675	90.0972	1.50794	98.7649
1.50738	5.8565	1.50721	11.9917	1.50846	57.6464	1.50853	83.2134	1.50848	132.038	1.50724	90.4575	1.50845	99.1226
1.50788	5.90692	1.5077	12.0747	1.50897	58.0021	1.50903	83.7574	1.50898	132.675	1.50773	90.8224	1.50895	99.4788
1.50838	5.94972	1.5082	12.0994	1.50947	58.3396	1.50953	84.3057	1.50947	133.3	1.50823	91.1941	1.50944	99.8313
1.50889	5.99718	1.5087	12.1237	1.50996	58.6794	1.51003	84.8439	1.50997	133.923	1.50873	91.568	1.50995	100.155
1.5094	6.06351	1.5092	12.1862	1.51046	59.0096	1.51053	85.3819	1.51048	134.563	1.50923	91.9396	1.51045	100.651
1.50989	6.12531	1.5097	12.2634	1.51096	59.3345	1.51105	85.9213	1.511	135.215	1.50973	92.3152	1.51095	101.443
1.51038	6.17448	1.5102	12.3445	1.51146	59.7002	1.51155	86.4399	1.5115	135.845	1.51023	92.6933	1.51144	102.116
1.51088	6.21672	1.51071	12.4246	1.51197	60.0722	1.51204	86.9534	1.51199	136.46	1.51073	93.0743	1.51194	102.497
1.51139	6.25983	1.51121	12.5065	1.51247	60.4208	1.51254	87.4769	1.51249	137.072	1.51124	93.4494	1.51243	102.789
1.51189	6.30505	1.51171	12.5943	1.51297	60.7523	1.51304	88.0106	1.51299	137.701	1.51174	93.8132	1.51293	103.084
1.5124	6.3427	1.51221	12.7025	1.51348	61.125	1.51355	88.5755	1.5135	138.336	1.51223	94.1755	1.51344	103.375
1.5129	6.37023	1.51271	12.8073	1.514	61.5417	1.51405	89.1638	1.51399	138.944	1.51273	94.5408	1.51394	103.713
1.51341	6.41087	1.51321	12.8911	1.5145	61.9066	1.51454	89.7343	1.5145	139.541	1.51323	94.9142	1.51444	104.207
1.51392	6.47033	1.51371	12.9863	1.51499	62.2517	1.51504	90.2872	1.515	140.16	1.51374	95.2858	1.51494	104.712
1.51441	6.51977	1.51421	13.094	1.51548	62.6279	1.51555	90.8248	1.5155	140.803	1.51424	95.6521	1.51545	105.086
1.51491	6.56285	1.51471	13.2063	1.51598	63.0518	1.51605	91.3396	1.516	141.418	1.51475	96.0136	1.51596	105.403
1.51541	6.60527	1.51521	13.3167	1.51648	63.4797	1.51653	91.8561	1.51649	142.01	1.51525	96.3676	1.51645	105.696
1.5159	6.65297	1.51572	13.4127	1.51699	63.8934	1.51703	92.4014	1.51697	142.613	1.51576	96.719	1.51694	106.008
1.51641	6.69546	1.51622	13.4912	1.51749	64.5329	1.51753	92.9656	1.51747	143.244	1.51625	97.0561	1.51743	106.44
1.51691	6.73097	1.51671	13.554	1.51799	65.2396	1.51803	93.5447	1.51797	143.905	1.51674	97.3861	1.51793	106.921
1.51741	6.77339	1.5172	13.6197	1.51849	65.7022	1.51853	94.1156	1.51848	144.545	1.51723	97.7265	1.51843	107.302
1.51792	6.83772	1.5177	13.7014	1.519	66.0467	1.51902	94.661	1.51898	145.139	1.51773	98.0777	1.51892	107.625
1.51842	6.9088	1.51821	13.7874	1.5195	66.3543	1.51952	95.2017	1.51947	145.723	1.51823	98.436	1.51943	107.943
1.51892	6.95933	1.5187	13.8666	1.52001	66.6818	1.52003	95.7704	1.51997	146.311	1.51873	98.7884	1.51993	108.268
1.51943	7.01087	1.5192	13.9623	1.52051	67.0076	1.52054	96.3533	1.52048	146.919	1.51923	99.1386	1.52044	108.572
1.51993	7.05878	1.5197	14.0803	1.52101	67.3002	1.52105	96.9006	1.521	147.531	1.51974	99.4933	1.52094	109.021
1.52043	7.10047	1.5202	14.2089	1.52152	67.6171	1.52155	97.4303	1.5215	148.129	1.52024	99.8501	1.52145	109.742
1.52094	7.15107	1.52072	14.323	1.52202	67.9329	1.52204	97.9638	1.522	148.771	1.52075	100.208	1.52195	110.354
1.52145	7.20562	1.52122	14.3904	1.52253	68.2048	1.52254	98.4998	1.5225	149.486	1.52125	100.555	1.52245	110.673
1.52195	7.24827	1.52172	14.4464	1.52304	68.5108	1.52305	99.0585	1.523	150.167	1.52174	100.897	1.52296	110.91
1.52245	7.29724	1.52221	14.5464	1.52355	68.8702	1.52355	99.6061	1.5235	150.795	1.52224	101.225	1.52347	111.143
1.52296	7.34544	1.52272	14.6599	1.52405	69.212	1.52406	100.121	1.524	151.448	1.52275	101.528	1.52397	111.38
1.52348	7.39548	1.52323	14.759	1.52455	69.5237	1.52456	100.638	1.52452	152.092	1.52325	101.843	1.52447	111.625
1.52398	7.44294	1.52373	14.8527	1.52504	69.8586	1.52507	101.171	1.52503	152.701	1.52376	102.177	1.52496	111.876
1.52447	7.46664	1.52423	14.973	1.52554	70.1841	1.52558	101.711	1.52553	153.294	1.52426	102.517	1.52547	112.133
1.52496	7.50937	1.52473	15.1376	1.52604	70.5012	1.52607	102.239	1.52603	153.87	1.52476	102.847	1.52598	112.377
1.52546	7.56572	1.52525	15.2599	1.52654	70.849	1.52657	102.741	1.52652	154.44	1.52528	103.173	1.52648	112.609
1.52596	7.60277	1.52575	15.2936	1.52703	71.1922	1.52706	103.211	1.52701	154.996	1.52578	103.513	1.52697	112.841
1.52646	7.64406	1.52624	15.3601	1.52753	71.5086	1.52755	103.677	1.5275	155.557	1.52628	103.848	1.52747	113.077
1.52696	7.68352	1.52673	15.4985	1.52804	71.8245	1.52805	104.18	1.528	156.159	1.52677	104.179	1.52796	113.303
1.52745	7.71277	1.52723	15.6289	1.52855	72.1462	1.52855	104.766	1.5285	156.773	1.52726	104.506	1.52846	113.547
1.52795	7.75888	1.52773	15.7499	1.52905	72.4787	1.52905	105.391	1.52899	157.37	1.52776	104.838	1.52897	114.159
1.52846	7.83036	1.52822	15.8573	1.52954	72.9656	1.52954	105.937	1.52949	157.953	1.52826	105.174	1.52947	115.223
1.52897	7.88798	1.52872	15.9101	1.53004	73.3868	1.53005	106.441	1.52999	158.549	1.52875	105.503	1.52997	116.083
1.52946	7.9184	1.52921	15.938	1.53054	73.6357	1.53055	106.959	1.5305	159.205	1.52925	105.831	1.53047	116.486
1.52996	7.95271	1.52971	16.0105	1.53105	73.9185	1.53105	107.486	1.531	159.849	1.52975	106.156	1.53096	116.72
1.53046	7.9905	1.53022	16.1364	1.53155	74.2998	1.53155	107.972	1.5315	160.409	1.53026	106.485	1.53146	116.933
1.53096	8.03295	1.53073	16.2469	1.53205	74.7816	1.53204	108.392	1.53199	160.938	1.53076	106.815	1.53195	117.157
1.53147	8.07209	1.53123	16.3321	1.53255	75.2906	1.53254	108.85	1.53249	161.483	1.53126	107.139	1.53244	117.388
1.53197	8.14858	1.53172	16.4562	1.53306	75.6937	1.53305	109.368	1.533	162.047	1.53175	107.468	1.53294	117.61
1.53248	8.2328	1.53222	16.5895	1.53357	75.9871	1.53355	109.914	1.5335	162.614	1.53225	107.8	1.53344	117.811
1.53298	8.27346	1.53272	16.6811	1.53407	76.0936	1.53405	110.457	1.534	163.175	1.53275	108.136	1.53394	118.006
1.53348	8.3186	1.53322	16.7867	1.53456	76.4084	1.53455	110.976	1.5345	163.725	1.53325	108.469	1.53446	118.206
1.53397	8.37019	1.53372	16.9086	1.53505	76.749	1.53506	111.509	1.535	164.29	1.53375	108.795	1.53497	118.412
1.53447	8.40641	1.53422	16.9907	1.53555	77.046	1.53556	112.053	1.5355	164.845	1.53425	109.13	1.53548	118.612
1.53497	8.45275	1.53473	17.0814	1.53605	77.3706	1.53604	112.602	1.53599	165.367	1.53475	109.469	1.53597	118.796
1.53547	8.50771	1.53523	17.2007	1.53655	77.692	1.53653	113.162	1.53648	165.89	1.53526	109.805	1.53645	118.969
1.53597	8.55231	1.53572	17.2971	1.53705	78.1088	1.53703	113.702	1.53697	166.447	1.53576	110.125	1.53695	119.163
1.53646	8.58449	1.53621	17.3389	1.53755	78.6531	1.53753	114.228	1.53746	167.108	1.53624	110.446	1.53744	119.566
1.53696	8.62093	1.5367	17.3649	1.53805	79.3013	1.53803	114.751	1.53797	167.881	1.53673	110.783	1.53793	120.12
1.53747	8.67435	1.5372	17.4316	1.53856	80.4534	1.53852	115.265	1.53847	168.628	1.53723	111.126	1.53843	120.524
1.53798	8.72239	1.5377	17.5347	1.53906	81.6292	1.53902	115.803	1.53897	169.241	1.53773	111.504	1.53893	120.793
1.53848	8.75498	1.5382	17.6762	1.53956	82.2831	1.53952	116.32	1.53947	169.764	1.53824	111.918	1.53944	121.031
1.53898	8.79302	1.5387	17.8217	1.54007	82.6771	1.54003	116.763	1.53998	170.309	1.53873	112.306	1.53995	121.262
1.53948	8.83992	1.5392	17.9234	1.54057	82.9619	1.54054	117.216	1.54049	170.895	1.53923	112.649	1.54047	121.485
1.53998	8.86936	1.5397	17.9823	1.54107	83.2978	1.54104	117.726	1.54099	171.442	1.53974	112.974	1.54096	121.705
1.54049	8.89817	1.54021	18.0476	1.54157	83.6476	1.54154	118.234	1.54148	171.963	1.54025	113.297	1.54145	121.929
1.54099	8.95039	1.54072	18.1128	1.54208	84.0149	1.54203	118.737	1.54198	172.518	1.54075	113.615	1.54194	122.147
1.54149	9.00607	1.54121	18.1744	1.54259	84.321	1.54254	119.265	1.54248	173.134	1.54124	113.928	1.54244	122.359
1.54199	9.04889	1.54171	18.2559	1.5431	84.6343	1.54305	119.794	1.54298	173.837	1.54173	114.24	1.54295	122.628
1.5425	9.10157	1.54221	18.3393	1.5436	84.9427	1.54355	120.312	1.54348	174.568	1.54224	114.561	1.54345	122.981
1.54301	9.15878	1.54271	18.4258	1.54409	85.1653	1.54405	120.842	1.54399	175.21	1.54275	114.878	1.54395	123.276
1.54351	9.2124	1.54321	18.4957	1.54458	85.4619	1.54456	121.412	1.54449	175.779	1.54325	115.156	1.54445	123.454
1.544	9.26637	1.54371	18.5816	1.54508	85.7757	1.54506	122.034	1.545	176.32	1.54375	115.412	1.54498	123.607
1.54449	9.31237	1.54421	18.8018	1.54558	85.9973	1.54555	122.658	1.5455	176.844	1.54426	115.699	1.54548	123.754
1.54498	9.35213	1.54472	19.0886	1.54608	86.2272	1.54604	123.256	1.54599	177.37	1.54476	116.018	1.54597	123.836
1.54549	9.42011	1.54523	19.2849	1.54658	86.5197	1.54653	123.822	1.54648	177.948	1.54527	116.35	1.54646	124.455
1.546	9.49458	1.54572	19.3933	1.54708	86.8405	1.54703	124.377	1.54698	178.556	1.54575	116.672	1.54695	125.766
1.54649	9.55268	1.54621	19.4912	1.54758	87.1565	1.54753	124.914	1.54748	179.18	1.54624	116.976	1.54744	126.724
1.54699	9.6197	1.5467	19.6052	1.54809	87.4361	1.54802	125.365	1.54798	179.781	1.54673	117.282	1.54793	127.097
1.5475	9.68144	1.5472	19.7132	1.54859	87.7466	1.54852	125.8	1.54847	180.345	1.54723	117.595	1.54843	127.278
1.548	9.72391	1.5477	19.8236	1.54909	88.1206	1.54902	126.314	1.54897	180.924	1.54773	117.901	1.54893	127.44
1.54851	9.74771	1.5482	19.9456	1.54958	88.4483	1.54953	126.875	1.54947	181.5	1.54823	118.202	1.54941	127.619
1.54901	9.78728	1.5487	20.0927	1.55009	88.7384	1.55004	127.431	1.54999	182.04	1.54873	118.502	1.54992	127.808
1.54951	9.83956	1.54919	20.2074	1.55059	89.0323	1.55054	127.966	1.5505	182.529	1.54923	118.802	1.55044	127.99
1.55	9.89002	1.5497	20.2668	1.5511	89.3461	1.55103	128.465	1.55099	183.052	1.54974	119.114	1.55094	128.168
1.55051	9.94562	1.55021	20.3171	1.5516	89.692	1.55152	128.958	1.55148	183.662	1.55024	119.428	1.55144	128.354
1.55101	9.9897	1.55071	20.3867	1.5521	90.0136	1.55203	129.52	1.55198	184.272	1.55074	119.735	1.55194	128.549
1.55152	10.012	1.5512	20.4735	1.5526	90.3342	1.55253	130.096	1.55248	184.824	1.55123	120.032	1.55245	128.75
1.55202	10.0666	1.5517	20.5495	1.55311	90.6243	1.55303	130.622	1.55299	185.342	1.55173	120.325	1.55294	128.936
1.55253	10.1259	1.5522	20.6139	1.55361	90.8941	1.55354	131.145	1.55349	185.878	1.55223	120.618	1.55342	129.136
1.55303	10.1697	1.55271	20.718	1.55411	91.2151	1.55404	131.675	1.55399	186.435	1.55273	120.935	1.55393	129.445
1.55352	10.2306	1.55321	20.8341	1.5546	91.6159	1.55454	132.227	1.5545	186.972	1.55323	121.319	1.55444	129.808
1.55402	10.3014	1.55371	20.9253	1.5551	91.9465	1.55504	132.778	1.555	187.472	1.55374	121.705	1.55495	130.108
1.55452	10.3438	1.55421	21.01	1.5556	92.137	1.55553	133.292	1.55548	187.948	1.55425	122.066	1.55544	130.371
1.55502	10.3839	1.55471	21.0882	1.5561	92.4166	1.55602	133.831	1.55597	188.439	1.55475	122.452	1.55593	130.478
1.55552	10.4316	1.55521	21.1727	1.5566	92.8081	1.55652	134.394	1.55647	188.944	1.55524	122.801	1.55644	130.931
1.55602	10.4568	1.5557	21.2518	1.55711	93.1817	1.55702	134.922	1.55697	189.495	1.55574	123.094	1.55694	133.593
1.55652	10.4805	1.55619	21.3312	1.55761	93.4723	1.55752	135.413	1.55747	190.183	1.55623	123.371	1.55744	136.893
1.55702	10.5095	1.55669	21.4729	1.55812	93.7727	1.55801	135.903	1.55797	190.907	1.55672	123.651	1.55793	138.072
1.55754	10.5638	1.55719	21.6219	1.55862	94.1046	1.55851	136.4	1.55847	191.507	1.55723	123.939	1.55842	138.194
1.55804	10.6288	1.55769	21.69	1.55912	94.4258	1.55902	136.888	1.55897	192.058	1.55773	124.227	1.55893	138.155
1.55853	10.6713	1.55819	21.7331	1.55963	94.7949	1.55953	137.432	1.55948	192.634	1.55822	124.512	1.55944	138.164
1.55903	10.7246	1.55869	21.8126	1.56013	95.1691	1.56004	138.029	1.55999	193.255	1.55872	124.796	1.55994	138.206
1.55953	10.7618	1.5592	21.927	1.56064	95.5383	1.56053	138.612	1.56049	193.908	1.55923	125.081	1.56044	138.233
1.56004	10.7955	1.55971	22.0573	1.56114	95.9173	1.56103	139.152	1.56098	194.517	1.55974	125.386	1.56093	138.481
1.56055	10.8569	1.56022	22.1793	1.56164	96.2695	1.56153	139.653	1.56148	195.077	1.56024	125.683	1.56144	138.989
1.56105	10.9237	1.56071	22.3297	1.56215	96.6069	1.56204	140.172	1.56198	195.632	1.56073	125.957	1.56195	139.346
1.56156	10.974	1.56121	22.4938	1.56267	98.214	1.56254	140.704	1.56249	196.17	1.56123	126.236	1.56246	139.484
1.56207	11.0034	1.56171	22.6011	1.56317	100.208	1.56305	141.218	1.56299	196.766	1.56174	126.523	1.56295	139.551
1.56258	11.0132	1.56221	22.7052	1.56366	100.981	1.56355	141.731	1.5635	197.407	1.56224	126.808	1.56345	139.614
1.56309	11.0375	1.56271	22.8183	1.56415	101.275	1.56405	142.293	1.564	197.989	1.56275	127.093	1.56395	139.675
1.56358	11.0712	1.56321	22.895	1.56465	101.509	1.56456	142.873	1.56451	198.552	1.56325	127.377	1.56446	139.767
1.56407	11.1015	1.56372	22.9953	1.56515	101.887	1.56507	143.439	1.56501	199.107	1.56375	127.655	1.56496	140.129
1.56456	11.124	1.56423	23.1355	1.56566	102.285	1.56556	144.006	1.5655	199.683	1.56426	127.934	1.56545	140.624
1.56506	11.1702	1.56474	23.2933	1.56615	102.455	1.56604	144.502	1.56599	200.396	1.56477	128.21	1.56595	140.867
1.56557	11.2357	1.56523	23.4226	1.56665	102.502	1.56654	144.955	1.56649	201.088	1.56527	128.473	1.56645	140.954
1.56607	11.3049	1.56572	23.4774	1.56715	102.521	1.56704	145.437	1.56699	201.657	1.56576	128.726	1.56696	141.009
1.56657	11.3516	1.56621	23.5396	1.56766	102.628	1.56754	145.965	1.56749	202.192	1.56625	128.971	1.56745	141.055
1.56707	11.3715	1.56671	23.6563	1.56817	102.747	1.56803	146.5	1.56798	202.709	1.56675	129.222	1.56794	141.103
1.56758	11.3974	1.56721	23.7972	1.56866	102.912	1.56853	147.022	1.56848	203.233	1.56725	129.481	1.56843	141.268
1.56807	11.4574	1.56771	23.9353	1.56915	103.148	1.56903	147.556	1.56898	203.754	1.56774	129.715	1.56893	141.546
1.56857	11.544	1.5682	24.0885	1.56965	103.468	1.56955	148.033	1.56949	204.283	1.56824	129.937	1.56943	141.749
1.56907	11.6198	1.56871	24.2793	1.57016	103.822	1.57005	148.453	1.56999	204.861	1.56874	130.183	1.56994	141.847
1.56957	11.6611	1.56921	24.3633	1.57066	104.072	1.57054	148.965	1.57049	205.424	1.56924	130.444	1.57044	141.897
1.57007	11.6994	1.56972	24.3271	1.57117	104.273	1.57103	149.618	1.57098	205.946	1.56975	130.7	1.57094	141.938
1.57058	11.7131	1.57021	24.3568	1.57167	104.493	1.57153	150.262	1.57148	206.579	1.57024	130.95	1.57144	142.082
1.57108	11.7419	1.57071	24.4521	1.57217	104.719	1.57204	150.822	1.57198	207.282	1.57074	131.201	1.57194	142.331
1.57159	11.7647	1.5712	24.5597	1.57268	104.977	1.57253	151.322	1.57248	207.863	1.57123	131.438	1.57244	142.519
1.57211	11.7991	1.57171	24.6464	1.57318	105.217	1.57303	151.796	1.57299	208.345	1.57174	131.789	1.57294	142.653
1.5726	11.8393	1.57221	24.7193	1.57367	105.474	1.57354	152.286	1.57349	208.798	1.57224	132.364	1.57344	142.587
1.57309	11.854	1.57271	24.784	1.57417	105.795	1.57405	152.788	1.574	209.258	1.57274	132.907	1.57395	143.107
1.57359	11.8844	1.57321	24.8713	1.57467	106.152	1.57455	153.253	1.5745	209.826	1.57324	133.25	1.57446	145.578
1.57408	11.9251	1.57372	24.9584	1.57517	106.585	1.57503	153.749	1.57499	210.515	1.57375	133.515	1.57495	148.025
1.57459	11.9919	1.57422	24.9956	1.57566	107.942	1.57552	154.31	1.57548	211.141	1.57425	133.763	1.57544	148.538
1.57509	12.0542	1.57471	25.0402	1.57617	109.483	1.57602	154.831	1.57596	211.639	1.57475	133.996	1.57593	148.229
1.57558	12.116	1.5752	25.1257	1.57667	110.084	1.57652	155.325	1.57647	212.164	1.57524	134.217	1.57644	148.133
1.57608	12.1967	1.57569	25.2498	1.57718	110.406	1.57702	155.774	1.57697	212.76	1.57573	134.44	1.57693	148.505
1.57659	12.2541	1.57619	25.4023	1.57769	110.61	1.57752	156.279	1.57747	213.261	1.57623	134.701	1.57742	148.736
1.5771	12.2828	1.57669	25.5935	1.57819	110.765	1.57802	156.936	1.57797	213.694	1.57673	135.056	1.57792	148.535
1.57761	12.3341	1.57719	25.7904	1.57868	110.94	1.57852	157.558	1.57846	214.149	1.57723	135.41	1.57843	148.251
1.5781	12.3809	1.57768	25.9162	1.57919	111.076	1.57903	158.096	1.57897	214.624	1.57773	135.68	1.57893	150.725
1.5786	12.4122	1.57819	25.9556	1.57969	111.25	1.57953	158.583	1.57949	215.081	1.57823	135.914	1.57943	155.141
1.5791	12.455	1.57869	25.9353	1.5802	111.44	1.58003	159.005	1.57999	215.54	1.57873	136.144	1.57994	157.134
1.57961	12.4974	1.5792	25.9706	1.5807	111.601	1.58053	159.407	1.58049	216.088	1.57924	136.382	1.58044	157.24
1.58011	12.5688	1.57971	26.1008	1.58121	111.792	1.58103	159.843	1.58099	216.63	1.57974	136.612	1.58093	156.947
1.58062	12.6403	1.5802	26.2149	1.58171	111.978	1.58154	160.316	1.58149	217.098	1.58024	136.834	1.58143	157.033
1.58112	12.6719	1.5807	26.2996	1.58223	112.182	1.58204	160.766	1.58199	217.556	1.58074	137.054	1.58194	157.389
1.58163	12.6824	1.5812	26.4623	1.58273	112.39	1.58254	161.2	1.58249	218.047	1.58123	137.279	1.58245	157.483
1.58214	12.7036	1.58171	26.689	1.58322	112.618	1.58304	161.669	1.58299	218.556	1.58174	137.548	1.58295	157.397
1.58263	12.7325	1.58221	26.8491	1.58371	112.851	1.58355	162.167	1.5835	219.316	1.58225	137.864	1.58346	157.257
1.58313	12.7906	1.58271	26.9626	1.58421	113.051	1.58406	162.668	1.58401	219.398	1.58275	138.184	1.58396	157.444
1.58362	12.8602	1.58322	27.0504	1.58471	113.338	1.58455	163.151	1.58502	220.478	1.58325	138.471	1.58447	157.83
1.58412	12.8922	1.58373	27.1284	1.58522	113.635	1.58504	163.626	1.58527	220.931	1.58376	138.72	1.58496	157.871
1.58462	12.9319	1.58423	27.1909	1.58571	113.839	1.58553	164.059	1.58577	221.243	1.58426	138.964	1.58545	157.653
1.58512	12.9869	1.58473	27.2293	1.58621	114	1.58603	164.521	1.58627	221.554	1.58476	139.194	1.58595	157.531
1.58562	13.0239	1.58522	27.3096	1.58671	114.228	1.58653	165.206	1.58714	221.865	1.58525	139.399	1.58643	157.826
1.58612	13.0525	1.58571	27.3701	1.58722	114.52	1.58703	165.909	1.58841	222.346	1.58574	139.599	1.58692	158.112
1.58662	13.0855	1.5862	27.4079	1.58773	114.741	1.58753	166.435	1.58878	222.828	1.58623	139.793	1.58741	158.067
1.58713	13.1052	1.5867	27.4671	1.58823	114.955	1.58803	166.929	1.58942	223.592	1.58673	139.966	1.58793	158.668
1.58763	13.1344	1.5872	27.5298	1.58872	115.291	1.58853	167.461	1.59005	224.215	1.58723	140.134	1.58843	159.703
1.58813	13.198	1.5877	27.6006	1.58922	115.624	1.58904	168	1.59081	225.007	1.58773	140.303	1.58894	160.004
1.58863	13.2671	1.5882	27.649	1.58973	117.376	1.58954	168.494	1.59167	225.771	1.58823	140.472	1.58945	159.81
1.58913	13.2995	1.58871	27.7557	1.59023	119.526	1.59003	168.947	1.59231	225.941	1.58874	140.708	1.58996	159.473
1.58964	13.3193	1.58922	27.8931	1.59074	120.258	1.59053	169.359	1.59281	226.422	1.58925	141.001	1.59044	159.301
1.59014	13.3587	1.58971	27.865	1.59125	120.553	1.59103	169.74	1.59331	227.187	1.58974	141.254	1.59093	159.543
1.59064	13.4049	1.59021	27.7764	1.59175	120.911	1.59154	170.133	1.59395	227.809	1.59024	141.47	1.59143	159.786
1.59115	13.433	1.59071	27.8115	1.59226	121.237	1.59204	170.586	1.59445	228.121	1.59073	141.684	1.59193	159.674
1.59167	13.4674	1.59121	27.9723	1.59275	121.376	1.59254	171.137	1.59484	228.602	1.59124	141.904	1.59244	159.458
1.59217	13.4868	1.59171	28.1224	1.59325	121.448	1.59304	171.742	1.59545	229.536	1.59174	142.142	1.59294	159.479
1.59266	13.4933	1.59221	28.1895	1.59375	121.551	1.59354	172.334	1.59509	229.083	1.59224	142.403	1.59346	159.706
1.59315	13.5423	1.59271	28.3533	1.59424	121.687	1.59405	172.892	1.59596	230.017	1.59274	142.651	1.59396	159.776
1.59365	13.5976	1.59322	28.5973	1.59474	121.825	1.59454	173.369	1.59646	230.781	1.59325	142.863	1.59446	159.468
1.59416	13.6656	1.59372	28.7544	1.59524	122.029	1.59503	173.774	1.5971	231.574	1.59376	143.06	1.59496	159.809
1.59466	13.7447	1.59422	28.8413	1.59573	121.976	1.59553	174.146	1.59773	232.196	1.59425	143.241	1.59545	162.614
1.59515	13.8079	1.59471	28.9052	--	--	1.59734	176.536	1.59899	233.13	1.59475	143.42	1.59605	165.749
--	--	1.5967	28.9823	--	--	1.59653	174.992	1.59823	232.678	1.59524	143.609	1.59643	166.299
--	--	1.5957	29.0797	--	--	--	--	--	--	1.59573	143.809	1.59566	164.423
--	--	1.59619	29.1863	--	--	--	--	--	--	1.59807	145.864	--	--
--	--	--	--	--	--	--	--	--	--	1.59675	144.228	--	--
--	--	--	--	--	--	--	--	--	--	--	--	--	--
--	--	--	--	--	--	--	--	--	--	--	--	--	--
--	--	--	--	--	--	--	--	--	--	--	--	--	--
--	--	--	--	--	--	--	--	--	--	--	--	--	--
--	--	--	--	--	--	--	--	--	--	--	--	--	--
--	--	--	--	--	--	--	--	--	--	--	--	--	--
--	--	--	--	--	--	--	--	--	--	--	--	--	--
--	--	--	--	--	--	--	--	--	--	--	--	--	--
--	--	--	--	--	--	--	--	--	--	--	--	--	--
--	--	--	--	--	--	--	--	--	--	--	--	--	--
--	--	--	--	--	--	--	--	--	--	--	--	--	--
--	--	--	--	--	--	--	--	--	--	--	--	--	--
--	--	--	--	--	--	--	--	--	--	--	--	--	--
--	--	--	--	--	--	--	--	--	--	--	--	--	--
--	--	--	--	--	--	--	--	--	--	--	--	--	--
--	--	--	--	--	--	--	--	--	--	--	--	--	--
--	--	--	--	--	--	--	--	--	--	--	--	--	--
--	--	--	--	--	--	--	--	--	--	--	--	--	--
--	--	--	--	--	--	--	--	--	--	--	--	--	--
--	--	--	--	--	--	--	--	--	--	--	--	--	--
--	--	--	--	--	--	--	--	--	--	--	--	--	--
--	--	--	--	--	--	--	--	--	--	--	--	--	--
--	--	--	--	--	--	--	--	--	--	--	--	--	--
--	--	--	--	--	--	--	--	--	--	--	--	--	--
--	--	--	--	--	--	--	--	--	--	--	--	--	--
--	--	--	--	--	--	--	--	--	--	--	--	--	--
--	--	--	--	--	--	--	--	--	--	--	--	--	--
--	--	--	--	--	--	--	--	--	--	--	--	--	--
--	--	--	--	--	--	--	--	--	--	--	--	--	--
--	--	--	--	--	--	--	--	--	--	--	--	--	--
--	--	--	--	--	--	--	--	--	--	--	--	--	--
--	--	--	--	--	--	--	--	--	--	--	--	--	--
--	--	--	--	--	--	--	--	--	--	--	--	--	--
--	--	--	--	--	--	--	--	--	--	--	--	--	--
--	--	--	--	--	--	--	--	--	--	--	--	--	--
--	--	--	--	--	--	--	--	--	--	--	--	--	--
--	--	--	--	--	--	--	--	--	--	--	--	--	--
--	--	--	--	--	--	--	--	--	--	--	--	--	--
--	--	--	--	--	--	--	--	--	--	--	--	--	--
--	--	--	--	--	--	--	--	--	--	--	--	--	--
--	--	--	--	--	--	--	--	--	--	--	--	--	--
--	--	--	--	--	--	--	--	--	--	--	--	--	--
--	--	--	--	--	--	--	--	--	--	--	--	--	--
--	--	--	--	--	--	--	--	--	--	--	--	--	--
--	--	--	--	--	--	--	--	--	--	--	--	--	--
--	--	--	--	--	--	--	--	--	--	--	--	--	--
--	--	--	--	--	--	--	--	--	--	--	--	--	--
--	--	--	--	--	--	--	--	--	--	--	--	--	--
--	--	--	--	--	--	--	--	--	--	--	--	--	--
--	--	--	--	--	--	--	--	--	--	--	--	--	--
--	--	--	--	--	--	--	--	--	--	--	--	--	--
--	--	--	--	--	--	--	--	--	--	--	--	--	--
--	--	--	--	--	--	--	--	--	--	--	--	--	--
--	--	--	--	--	--	--	--	--	--	--	--	--	--
--	--	--	--	--	--	--	--	--	--	--	--	--	--
--	--	--	--	--	--	--	--	--	--	--	--	--	--
--	--	--	--	--	--	--	--	--	--	--	--	--	--
--	--	--	--	--	--	--	--	--	--	--	--	--	--
--	--	--	--	--	--	--	--	--	--	--	--	--	--
--	--	--	--	--	--	--	--	--	--	--	--	--	--
--	--	--	--	--	--	--	--	--	--	--	--	--	--
--	--	--	--	--	--	--	--	--	--	--	--	--	--
--	--	--	--	--	--	--	--	--	--	--	--	--	--
--	--	--	--	--	--	--	--	--	--	--	--	--	--
--	--	--	--	--	--	--	--	--	--	--	--	--	--
--	--	--	--	--	--	--	--	--	--	--	--	--	--
--	--	--	--	--	--	--	--	--	--	--	--	--	--
--	--	--	--	--	--	--	--	--	--	--	--	--	--
--	--	--	--	--	--	--	--	--	--	--	--	--	--
--	--	--	--	--	--	--	--	--	--	--	--	--	--
--	--	--	--	--	--	--	--	--	--	--	--	--	--
--	--	--	--	--	--	--	--	--	--	--	--	--	--
--	--	--	--	--	--	--	--	--	--	--	--	--	--
--	--	--	--	--	--	--	--	--	--	--	--	--	--
--	--	--	--	--	--	--	--	--	--	--	--	--	--
--	--	--	--	--	--	--	--	--	--	--	--	--	--
--	--	--	--	--	--	--	--	--	--	--	--	--	--
--	--	--	--	--	--	--	--	--	--	--	--	--	--
--	--	--	--	--	--	--	--	--	--	--	--	--	--
--	--	--	--	--	--	--	--	--	--	--	--	--	--
--	--	--	--	--	--	--	--	--	--	--	--	--	--
--	--	--	--	--	--	--	--	--	--	--	--	--	--
--	--	--	--	--	--	--	--	--	--	--	--	--	--
--	--	--	--	--	--	--	--	--	--	--	--	--	--
--	--	--	--	--	--	--	--	--	--	--	--	--	--
--	--	--	--	--	--	--	--	--	--	--	--	--	--
--	--	--	--	--	--	--	--	--	--	--	--	--	--
--	--	--	--	--	--	--	--	--	--	--	--	--	--
--	--	--	--	--	--	--	--	--	--	--	--	--	--
--	--	--	--	--	--	--	--	--	--	--	--	--	--
--	--	--	--	--	--	--	--	--	--	--	--	--	--
--	--	--	--	--	--	--	--	--	--	--	--	--	--
--	--	--	--	--	--	--	--	--	--	--	--	--	--
--	--	--	--	--	--	--	--	--	--	--	--	--	--
--	--	--	--	--	--	--	--	--	--	--	--	--	--
--	--	--	--	--	--	--	--	--	--	--	--	--	--
--	--	--	--	--	--	--	--	--	--	--	--	--	--
--	--	--	--	--	--	--	--	--	--	--	--	--	--
--	--	--	--	--	--	--	--	--	--	--	--	--	--
--	--	--	--	--	--	--	--	--	--	--	--	--	--
--	--	--	--	--	--	--	--	--	--	--	--	--	--
--	--	--	--	--	--	--	--	--	--	--	--	--	--
--	--	--	--	--	--	--	--	--	--	--	--	--	--
--	--	--	--	--	--	--	--	--	--	--	--	--	--
--	--	--	--	--	--	--	--	--	--	--	--	--	--
--	--	--	--	--	--	--	--	--	--	--	--	--	--
--	--	--	--	--	--	--	--	--	--	--	--	--	--
--	--	--	--	--	--	--	--	--	--	--	--	--	--
--	--	--	--	--	--	--	--	--	--	--	--	--	--
--	--	--	--	--	--	--	--	--	--	--	--	--	--
--	--	--	--	--	--	--	--	--	--	--	--	--	--
--	--	--	--	--	--	--	--	--	--	--	--	--	--
--	--	--	--	--	--	--	--	--	--	--	--	--	--
--	--	--	--	--	--	--	--	--	--	--	--	--	--
--	--	--	--	--	--	--	--	--	--	--	--	--	--
--	--	--	--	--	--	--	--	--	--	--	--	--	--
--	--	--	--	--	--	--	--	--	--	--	--	--	--
--	--	--	--	--	--	--	--	--	--	--	--	--	--
--	--	--	--	--	--	--	--	--	--	--	--	--	--
--	--	--	--	--	--	--	--	--	--	--	--	--	--
--	--	--	--	--	--	--	--	--	--	--	--	--	--
--	--	--	--	--	--	--	--	--	--	--	--	--	--
--	--	--	--	--	--	--	--	--	--	--	--	--	--
--	--	--	--	--	--	--	--	--	--	--	--	--	--
--	--	--	--	--	--	--	--	--	--	--	--	--	--
--	--	--	--	--	--	--	--	--	--	--	--	--	--
--	--	--	--	--	--	--	--	--	--	--	--	--	--
--	--	--	--	--	--	--	--	--	--	--	--	--	--
--	--	--	--	--	--	--	--	--	--	--	--	--	--
--	--	--	--	--	--	--	--	--	--	--	--	--	--
--	--	--	--	--	--	--	--	--	--	--	--	--	--
--	--	--	--	--	--	--	--	--	--	--	--	--	--
--	--	--	--	--	--	--	--	--	--	--	--	--	--
--	--	--	--	--	--	--	--	--	--	--	--	--	--
--	--	--	--	--	--	--	--	--	--	--	--	--	--
--	--	--	--	--	--	--	--	--	--	--	--	--	--
--	--	--	--	--	--	--	--	--	--	--	--	--	--
--	--	--	--	--	--	--	--	--	--	--	--	--	--
--	--	--	--	--	--	--	--	--	--	--	--	--	--
--	--	--	--	--	--	--	--	--	--	--	--	--	--
--	--	--	--	--	--	--	--	--	--	--	--	--	--
--	--	--	--	--	--	--	--	--	--	--	--	--	--
--	--	--	--	--	--	--	--	--	--	--	--	--	--
--	--	--	--	--	--	--	--	--	--	--	--	--	--
--	--	--	--	--	--	--	--	--	--	--	--	--	--
--	--	--	--	--	--	--	--	--	--	--	--	--	--
--	--	--	--	--	--	--	--	--	--	--	--	--	--
--	--	--	--	--	--	--	--	--	--	--	--	--	--
--	--	--	--	--	--	--	--	--	--	--	--	--	--
--	--	--	--	--	--	--	--	--	--	--	--	--	--
--	--	--	--	--	--	--	--	--	--	--	--	--	--
--	--	--	--	--	--	--	--	--	--	--	--	--	--
--	--	--	--	--	--	--	--	--	--	--	--	--	--
--	--	--	--	--	--	--	--	--	--	--	--	--	--
--	--	--	--	--	--	--	--	--	--	--	--	--	--
--	--	--	--	--	--	--	--	--	--	--	--	--	--
--	--	--	--	--	--	--	--	--	--	--	--	--	--
--	--	--	--	--	--	--	--	--	--	--	--	--	--
--	--	--	--	--	--	--	--	--	--	--	--	--	--
--	--	--	--	--	--	--	--	--	--	--	--	--	--
--	--	--	--	--	--	--	--	--	--	--	--	--	--
--	--	--	--	--	--	--	--	--	--	--	--	--	--
--	--	--	--	--	--	--	--	--	--	--	--	--	--
--	--	--	--	--	--	--	--	--	--	--	--	--	--
--	--	--	--	--	--	--	--	--	--	--	--	--	--
--	--	--	--	--	--	--	--	--	--	--	--	--	--
--	--	--	--	--	--	--	--	--	--	--	--	--	--
--	--	--	--	--	--	--	--	--	--	--	--	--	--
--	--	--	--	--	--	--	--	--	--	--	--	--	--
--	--	--	--	--	--	--	--	--	--	--	--	--	--
--	--	--	--	--	--	--	--	--	--	--	--	--	--
--	--	--	--	--	--	--	--	--	--	--	--	--	--
--	--	--	--	--	--	--	--	--	--	--	--	--	--
--	--	--	--	--	--	--	--	--	--	--	--	--	--
--	--	--	--	--	--	--	--	--	--	--	--	--	--
--	--	--	--	--	--	--	--	--	--	--	--	--	--
--	--	--	--	--	--	--	--	--	--	--	--	--	--
--	--	--	--	--	--	--	--	--	--	--	--	--	--
--	--	--	--	--	--	--	--	--	--	--	--	--	--
--	--	--	--	--	--	--	--	--	--	--	--	--	--
--	--	--	--	--	--	--	--	--	--	--	--	--	--
--	--	--	--	--	--	--	--	--	--	--	--	--	--
--	--	--	--	--	--	--	--	--	--	--	--	--	--
--	--	--	--	--	--	--	--	--	--	--	--	--	--
--	--	--	--	--	--	--	--	--	--	--	--	--	--
--	--	--	--	--	--	--	--	--	--	--	--	--	--
--	--	--	--	--	--	--	--	--	--	--	--	--	--
--	--	--	--	--	--	--	--	--	--	--	--	--	--
--	--	--	--	--	--	--	--	--	--	--	--	--	--
--	--	--	--	--	--	--	--	--	--	--	--	--	--
--	--	--	--	--	--	--	--	--	--	--	--	--	--
--	--	--	--	--	--	--	--	--	--	--	--	--	--
--	--	--	--	--	--	--	--	--	--	--	--	--	--
--	--	--	--	--	--	--	--	--	--	--	--	--	--
--	--	--	--	--	--	--	--	--	--	--	--	--	--
--	--	--	--	--	--	--	--	--	--	--	--	--	--
--	--	--	--	--	--	--	--	--	--	--	--	--	--
--	--	--	--	--	--	--	--	--	--	--	--	--	--
--	--	--	--	--	--	--	--	--	--	--	--	--	--
--	--	--	--	--	--	--	--	--	--	--	--	--	--
--	--	--	--	--	--	--	--	--	--	--	--	--	--
--	--	--	--	--	--	--	--	--	--	--	--	--	--
--	--	--	--	--	--	--	--	--	--	--	--	--	--
--	--	--	--	--	--	--	--	--	--	--	--	--	--
--	--	--	--	--	--	--	--	--	--	--	--	--	--
--	--	--	--	--	--	--	--	--	--	--	--	--	--
--	--	--	--	--	--	--	--	--	--	--	--	--	--
--	--	--	--	--	--	--	--	--	--	--	--	--	--
--	--	--	--	--	--	--	--	--	--	--	--	--	--
--	--	--	--	--	--	--	--	--	--	--	--	--	--
--	--	--	--	--	--	--	--	--	--	--	--	--	--
--	--	--	--	--	--	--	--	--	--	--	--	--	--
--	--	--	--	--	--	--	--	--	--	--	--	--	--
--	--	--	--	--	--	--	--	--	--	--	--	--	--
--	--	--	--	--	--	--	--	--	--	--	--	--	--
--	--	--	--	--	--	--	--	--	--	--	--	--	--
--	--	--	--	--	--	--	--	--	--	--	--	--	--
--	--	--	--	--	--	--	--	--	--	--	--	--	--
--	--	--	--	--	--	--	--	--	--	--	--	--	--
--	--	--	--	--	--	--	--	--	--	--	--	--	--
--	--	--	--	--	--	--	--	--	--	--	--	--	--
--	--	--	--	--	--	--	--	--	--	--	--	--	--
--	--	--	--	--	--	--	--	--	--	--	--	--	--
--	--	--	--	--	--	--	--	--	--	--	--	--	--
--	--	--	--	--	--	--	--	--	--	--	--	--	--
--	--	--	--	--	--	--	--	--	--	--	--	--	--
--	--	--	--	--	--	--	--	--	--	--	--	--	--
--	--	--	--	--	--	--	--	--	--	--	--	--	--
--	--	--	--	--	--	--	--	--	--	--	--	--	--
--	--	--	--	--	--	--	--	--	--	--	--	--	--
--	--	--	--	--	--	--	--	--	--	--	--	--	--
--	--	--	--	--	--	--	--	--	--	--	--	--	--
--	--	--	--	--	--	--	--	--	--	--	--	--	--
--	--	--	--	--	--	--	--	--	--	--	--	--	--
--	--	--	--	--	--	--	--	--	--	--	--	--	--
--	--	--	--	--	--	--	--	--	--	--	--	--	--
--	--	--	--	--	--	--	--	--	--	--	--	--	--
--	--	--	--	--	--	--	--	--	--	--	--	--	--
--	--	--	--	--	--	--	--	--	--	--	--	--	--
--	--	--	--	--	--	--	--	--	--	--	--	--	--
--	--	--	--	--	--	--	--	--	--	--	--	--	--
--	--	--	--	--	--	--	--	--	--	--	--	--	--
--	--	--	--	--	--	--	--	--	--	--	--	--	--
--	--	--	--	--	--	--	--	--	--	--	--	--	--
--	--	--	--	--	--	--	--	--	--	--	--	--	--
--	--	--	--	--	--	--	--	--	--	--	--	--	--
--	--	--	--	--	--	--	--	--	--	--	--	--	--
--	--	--	--	--	--	--	--	--	--	--	--	--	--
--	--	--	--	--	--	--	--	--	--	--	--	--	--
--	--	--	--	--	--	--	--	--	--	--	--	--	--
--	--	--	--	--	--	--	--	--	--	--	--	--	--
--	--	--	--	--	--	--	--	--	--	--	--	--	--
--	--	--	--	--	--	--	--	--	--	--	--	--	--
--	--	--	--	--	--	--	--	--	--	--	--	--	--
--	--	--	--	--	--	--	--	--	--	--	--	--	--
--	--	--	--	--	--	--	--	--	--	--	--	--	--
--	--	--	--	--	--	--	--	--	--	--	--	--	--
--	--	--	--	--	--	--	--	--	--	--	--	--	--
--	--	--	--	--	--	--	--	--	--	--	--	--	--
--	--	--	--	--	--	--	--	--	--	--	--	--	--
--	--	--	--	--	--	--	--	--	--	--	--	--	--
--	--	--	--	--	--	--	--	--	--	--	--	--	--
--	--	--	--	--	--	--	--	--	--	--	--	--	--
--	--	--	--	--	--	--	--	--	--	--	--	--	--
--	--	--	--	--	--	--	--	--	--	--	--	--	--
--	--	--	--	--	--	--	--	--	--	--	--	--	--
--	--	--	--	--	--	--	--	--	--	--	--	--	--
--	--	--	--	--	--	--	--	--	--	--	--	--	--
--	--	--	--	--	--	--	--	--	--	--	--	--	--
--	--	--	--	--	--	--	--	--	--	--	--	--	--
--	--	--	--	--	--	--	--	--	--	--	--	--	--
--	--	--	--	--	--	--	--	--	--	--	--	--	--
--	--	--	--	--	--	--	--	--	--	--	--	--	--
--	--	--	--	--	--	--	--	--	--	--	--	--	--
--	--	--	--	--	--	--	--	--	--	--	--	--	--
--	--	--	--	--	--	--	--	--	--	--	--	--	--
--	--	--	--	--	--	--	--	--	--	--	--	--	--
--	--	--	--	--	--	--	--	--	--	--	--	--	--
--	--	--	--	--	--	--	--	--	--	--	--	--	--
--	--	--	--	--	--	--	--	--	--	--	--	--	--
--	--	--	--	--	--	--	--	--	--	--	--	--	--
--	--	--	--	--	--	--	--	--	--	--	--	--	--
--	--	--	--	--	--	--	--	--	--	--	--	--	--
--	--	--	--	--	--	--	--	--	--	--	--	--	--
--	--	--	--	--	--	--	--	--	--	--	--	--	--
--	--	--	--	--	--	--	--	--	--	--	--	--	--
--	--	--	--	--	--	--	--	--	--	--	--	--	--
--	--	--	--	--	--	--	--	--	--	--	--	--	--
--	--	--	--	--	--	--	--	--	--	--	--	--	--
--	--	--	--	--	--	--	--	--	--	--	--	--	--
--	--	--	--	--	--	--	--	--	--	--	--	--	--
--	--	--	--	--	--	--	--	--	--	--	--	--	--
--	--	--	--	--	--	--	--	--	--	--	--	--	--
--	--	--	--	--	--	--	--	--	--	--	--	--	--
--	--	--	--	--	--	--	--	--	--	--	--	--	--
--	--	--	--	--	--	--	--	--	--	--	--	--	--
--	--	--	--	--	--	--	--	--	--	--	--	--	--
--	--	--	--	--	--	--	--	--	--	--	--	--	--
--	--	--	--	--	--	--	--	--	--	--	--	--	--
--	--	--	--	--	--	--	--	--	--	--	--	--	--
--	--	--	--	--	--	--	--	--	--	--	--	--	--
--	--	--	--	--	--	--	--	--	--	--	--	--	--
--	--	--	--	--	--	--	--	--	--	--	--	--	--
--	--	--	--	--	--	--	--	--	--	--	--	--	--
--	--	--	--	--	--	--	--	--	--	--	--	--	--
--	--	--	--	--	--	--	--	--	--	--	--	--	--
--	--	--	--	--	--	--	--	--	--	--	--	--	--
--	--	--	--	--	--	--	--	--	--	--	--	--	--
--	--	--	--	--	--	--	--	--	--	--	--	--	--
--	--	--	--	--	--	--	--	--	--	--	--	--	--
--	--	--	--	--	--	--	--	--	--	--	--	--	--
--	--	--	--	--	--	--	--	--	--	--	--	--	--
--	--	--	--	--	--	--	--	--	--	--	--	--	--
--	--	--	--	--	--	--	--	--	--	--	--	--	--
--	--	--	--	--	--	--	--	--	--	--	--	--	--
--	--	--	--	--	--	--	--	--	--	--	--	--	--
--	--	--	--	--	--	--	--	--	--	--	--	--	--
--	--	--	--	--	--	--	--	--	--	--	--	--	--
--	--	--	--	--	--	--	--	--	--	--	--	--	--
--	--	--	--	--	--	--	--	--	--	--	--	--	--
--	--	--	--	--	--	--	--	--	--	--	--	--	--
--	--	--	--	--	--	--	--	--	--	--	--	--	--
--	--	--	--	--	--	--	--	--	--	--	--	--	--
--	--	--	--	--	--	--	--	--	--	--	--	--	--
--	--	--	--	--	--	--	--	--	--	--	--	--	--
--	--	--	--	--	--	--	--	--	--	--	--	--	--
--	--	--	--	--	--	--	--	--	--	--	--	--	--
--	--	--	--	--	--	--	--	--	--	--	--	--	--
--	--	--	--	--	--	--	--	--	--	--	--	--	--
--	--	--	--	--	--	--	--	--	--	--	--	--	--
--	--	--	--	--	--	--	--	--	--	--	--	--	--
--	--	--	--	--	--	--	--	--	--	--	--	--	--
--	--	--	--	--	--	--	--	--	--	--	--	--	--
--	--	--	--	--	--	--	--	--	--	--	--	--	--
--	--	--	--	--	--	--	--	--	--	--	--	--	--
--	--	--	--	--	--	--	--	--	--	--	--	--	--
--	--	--	--	--	--	--	--	--	--	--	--	--	--
--	--	--	--	--	--	--	--	--	--	--	--	--	--
--	--	--	--	--	--	--	--	--	--	--	--	--	--
--	--	--	--	--	--	--	--	--	--	--	--	--	--
--	--	--	--	--	--	--	--	--	--	--	--	--	--
--	--	--	--	--	--	--	--	--	--	--	--	--	--
--	--	--	--	--	--	--	--	--	--	--	--	--	--
--	--	--	--	--	--	--	--	--	--	--	--	--	--
--	--	--	--	--	--	--	--	--	--	--	--	--	--
--	--	--	--	--	--	--	--	--	--	--	--	--	--
--	--	--	--	--	--	--	--	--	--	--	--	--	--
--	--	--	--	--	--	--	--	--	--	--	--	--	--
--	--	--	--	--	--	--	--	--	--	--	--	--	--
--	--	--	--	--	--	--	--	--	--	--	--	--	--
--	--	--	--	--	--	--	--	--	--	--	--	--	--
--	--	--	--	--	--	--	--	--	--	--	--	--	--
--	--	--	--	--	--	--	--	--	--	--	--	--	--
--	--	--	--	--	--	--	--	--	--	--	--	--	--
--	--	--	--	--	--	--	--	--	--	--	--	--	--
--	--	--	--	--	--	--	--	--	--	--	--	--	--
--	--	--	--	--	--	--	--	--	--	--	--	--	--
--	--	--	--	--	--	--	--	--	--	--	--	--	--
--	--	--	--	--	--	--	--	--	--	--	--	--	--
--	--	--	--	--	--	--	--	--	--	--	--	--	--
--	--	--	--	--	--	--	--	--	--	--	--	--	--
--	--	--	--	--	--	--	--	--	--	--	--	--	--
--	--	--	--	--	--	--	--	--	--	--	--	--	--
--	--	--	--	--	--	--	--	--	--	--	--	--	--
--	--	--	--	--	--	--	--	--	--	--	--	--	--
--	--	--	--	--	--	--	--	--	--	--	--	--	--
--	--	--	--	--	--	--	--	--	--	--	--	--	--
--	--	--	--	--	--	--	--	--	--	--	--	--	--
--	--	--	--	--	--	--	--	--	--	--	--	--	--
--	--	--	--	--	--	--	--	--	--	--	--	--	--
--	--	--	--	--	--	--	--	--	--	--	--	--	--
--	--	--	--	--	--	--	--	--	--	--	--	--	--
--	--	--	--	--	--	--	--	--	--	--	--	--	--
--	--	--	--	--	--	--	--	--	--	--	--	--	--
--	--	--	--	--	--	--	--	--	--	--	--	--	--
--	--	--	--	--	--	--	--	--	--	--	--	--	--
--	--	--	--	--	--	--	--	--	--	--	--	--	--
--	--	--	--	--	--	--	--	--	--	--	--	--	--
--	--	--	--	--	--	--	--	--	--	--	--	--	--
--	--	--	--	--	--	--	--	--	--	--	--	--	--
--	--	--	--	--	--	--	--	--	--	--	--	--	--
--	--	--	--	--	--	--	--	--	--	--	--	--	--
--	--	--	--	--	--	--	--	--	--	--	--	--	--
--	--	--	--	--	--	--	--	--	--	--	--	--	--
--	--	--	--	--	--	--	--	--	--	--	--	--	--
--	--	--	--	--	--	--	--	--	--	--	--	--	--
--	--	--	--	--	--	--	--	--	--	--	--	--	--
--	--	--	--	--	--	--	--	--	--	--	--	--	--
--	--	--	--	--	--	--	--	--	--	--	--	--	--
--	--	--	--	--	--	--	--	--	--	--	--	--	--
--	--	--	--	--	--	--	--	--	--	--	--	--	--
--	--	--	--	--	--	--	--	--	--	--	--	--	--
--	--	--	--	--	--	--	--	--	--	--	--	--	--
--	--	--	--	--	--	--	--	--	--	--	--	--	--
--	--	--	--	--	--	--	--	--	--	--	--	--	--
--	--	--	--	--	--	--	--	--	--	--	--	--	--
--	--	--	--	--	--	--	--	--	--	--	--	--	--
--	--	--	--	--	--	--	--	--	--	--	--	--	--
--	--	--	--	--	--	--	--	--	--	--	--	--	--
--	--	--	--	--	--	--	--	--	--	--	--	--	--
--	--	--	--	--	--	--	--	--	--	--	--	--	--
--	--	--	--	--	--	--	--	--	--	--	--	--	--
--	--	--	--	--	--	--	--	--	--	--	--	--	--
--	--	--	--	--	--	--	--	--	--	--	--	--	--
--	--	--	--	--	--	--	--	--	--	--	--	--	--
--	--	--	--	--	--	--	--	--	--	--	--	--	--
--	--	--	--	--	--	--	--	--	--	--	--	--	--
--	--	--	--	--	--	--	--	--	--	--	--	--	--
--	--	--	--	--	--	--	--	--	--	--	--	--	--
--	--	--	--	--	--	--	--	--	--	--	--	--	--
--	--	--	--	--	--	--	--	--	--	--	--	--	--
--	--	--	--	--	--	--	--	--	--	--	--	--	--
--	--	--	--	--	--	--	--	--	--	--	--	--	--
--	--	--	--	--	--	--	--	--	--	--	--	--	--
--	--	--	--	--	--	--	--	--	--	--	--	--	--
--	--	--	--	--	--	--	--	--	--	--	--	--	--
--	--	--	--	--	--	--	--	--	--	--	--	--	--
--	--	--	--	--	--	--	--	--	--	--	--	--	--
--	--	--	--	--	--	--	--	--	--	--	--	--	--
--	--	--	--	--	--	--	--	--	--	--	--	--	--
--	--	--	--	--	--	--	--	--	--	--	--	--	--
--	--	--	--	--	--	--	--	--	--	--	--	--	--
--	--	--	--	--	--	--	--	--	--	--	--	--	--
--	--	--	--	--	--	--	--	--	--	--	--	--	--
--	--	--	--	--	--	--	--	--	--	--	--	--	--
--	--	--	--	--	--	--	--	--	--	--	--	--	--
--	--	--	--	--	--	--	--	--	--	--	--	--	--
--	--	--	--	--	--	--	--	--	--	--	--	--	--
--	--	--	--	--	--	--	--	--	--	--	--	--	--
--	--	--	--	--	--	--	--	--	--	--	--	--	--
--	--	--	--	--	--	--	--	--	--	--	--	--	--
--	--	--	--	--	--	--	--	--	--	--	--	--	--
--	--	--	--	--	--	--	--	--	--	--	--	--	--
--	--	--	--	--	--	--	--	--	--	--	--	--	--
--	--	--	--	--	--	--	--	--	--	--	--	--	--
--	--	--	--	--	--	--	--	--	--	--	--	--	--
--	--	--	--	--	--	--	--	--	--	--	--	--	--
--	--	--	--	--	--	--	--	--	--	--	--	--	--
--	--	--	--	--	--	--	--	--	--	--	--	--	--
--	--	--	--	--	--	--	--	--	--	--	--	--	--
--	--	--	--	--	--	--	--	--	--	--	--	--	--
--	--	--	--	--	--	--	--	--	--	--	--	--	--
--	--	--	--	--	--	--	--	--	--	--	--	--	--
--	--	--	--	--	--	--	--	--	--	--	--	--	--
--	--	--	--	--	--	--	--	--	--	--	--	--	--
--	--	--	--	--	--	--	--	--	--	--	--	--	--
--	--	--	--	--	--	--	--	--	--	--	--	--	--
--	--	--	--	--	--	--	--	--	--	--	--	--	--
--	--	--	--	--	--	--	--	--	--	--	--	--	--
--	--	--	--	--	--	--	--	--	--	--	--	--	--
--	--	--	--	--	--	--	--	--	--	--	--	--	--
--	--	--	--	--	--	--	--	--	--	--	--	--	--
--	--	--	--	--	--	--	--	--	--	--	--	--	--
--	--	--	--	--	--	--	--	--	--	--	--	--	--
--	--	--	--	--	--	--	--	--	--	--	--	--	--
--	--	--	--	--	--	--	--	--	--	--	--	--	--
--	--	--	--	--	--	--	--	--	--	--	--	--	--
--	--	--	--	--	--	--	--	--	--	--	--	--	--
--	--	--	--	--	--	--	--	--	--	--	--	--	--
--	--	--	--	--	--	--	--	--	--	--	--	--	--
--	--	--	--	--	--	--	--	--	--	--	--	--	--
--	--	--	--	--	--	--	--	--	--	--	--	--	--
--	--	--	--	--	--	--	--	--	--	--	--	--	--
--	--	--	--	--	--	--	--	--	--	--	--	--	--
--	--	--	--	--	--	--	--	--	--	--	--	--	--
--	--	--	--	--	--	--	--	--	--	--	--	--	--
--	--	--	--	--	--	--	--	--	--	--	--	--	--
--	--	--	--	--	--	--	--	--	--	--	--	--	--
--	--	--	--	--	--	--	--	--	--	--	--	--	--
--	--	--	--	--	--	--	--	--	--	--	--	--	--
--	--	--	--	--	--	--	--	--	--	--	--	--	--
--	--	--	--	--	--	--	--	--	--	--	--	--	--
--	--	--	--	--	--	--	--	--	--	--	--	--	--
--	--	--	--	--	--	--	--	--	--	--	--	--	--
--	--	--	--	--	--	--	--	--	--	--	--	--	--
--	--	--	--	--	--	--	--	--	--	--	--	--	--
--	--	--	--	--	--	--	--	--	--	--	--	--	--
--	--	--	--	--	--	--	--	--	--	--	--	--	--
--	--	--	--	--	--	--	--	--	--	--	--	--	--
--	--	--	--	--	--	--	--	--	--	--	--	--	--
--	--	--	--	--	--	--	--	--	--	--	--	--	--
--	--	--	--	--	--	--	--	--	--	--	--	--	--
--	--	--	--	--	--	--	--	--	--	--	--	--	--
--	--	--	--	--	--	--	--	--	--	--	--	--	--
--	--	--	--	--	--	--	--	--	--	--	--	--	--
--	--	--	--	--	--	--	--	--	--	--	--	--	--
--	--	--	--	--	--	--	--	--	--	--	--	--	--
--	--	--	--	--	--	--	--	--	--	--	--	--	--
--	--	--	--	--	--	--	--	--	--	--	--	--	--
--	--	--	--	--	--	--	--	--	--	--	--	--	--
--	--	--	--	--	--	--	--	--	--	--	--	--	--
--	--	--	--	--	--	--	--	--	--	--	--	--	--
--	--	--	--	--	--	--	--	--	--	--	--	--	--
--	--	--	--	--	--	--	--	--	--	--	--	--	--
--	--	--	--	--	--	--	--	--	--	--	--	--	--
--	--	--	--	--	--	--	--	--	--	--	--	--	--
--	--	--	--	--	--	--	--	--	--	--	--	--	--
--	--	--	--	--	--	--	--	--	--	--	--	--	--
--	--	--	--	--	--	--	--	--	--	--	--	--	--
--	--	--	--	--	--	--	--	--	--	--	--	--	--
--	--	--	--	--	--	--	--	--	--	--	--	--	--
--	--	--	--	--	--	--	--	--	--	--	--	--	--
--	--	--	--	--	--	--	--	--	--	--	--	--	--
--	--	--	--	--	--	--	--	--	--	--	--	--	--
--	--	--	--	--	--	--	--	--	--	--	--	--	--
--	--	--	--	--	--	--	--	--	--	--	--	--	--
--	--	--	--	--	--	--	--	--	--	--	--	--	--
--	--	--	--	--	--	--	--	--	--	--	--	--	--
--	--	--	--	--	--	--	--	--	--	--	--	--	--
--	--	--	--	--	--	--	--	--	--	--	--	--	--
--	--	--	--	--	--	--	--	--	--	--	--	--	--
--	--	--	--	--	--	--	--	--	--	--	--	--	--
--	--	--	--	--	--	--	--	--	--	--	--	--	--
--	--	--	--	--	--	--	--	--	--	--	--	--	--
--	--	--	--	--	--	--	--	--	--	--	--	--	--
--	--	--	--	--	--	--	--	--	--	--	--	--	--
--	--	--	--	--	--	--	--	--	--	--	--	--	--
--	--	--	--	--	--	--	--	--	--	--	--	--	--
--	--	--	--	--	--	--	--	--	--	--	--	--	--
--	--	--	--	--	--	--	--	--	--	--	--	--	--
--	--	--	--	--	--	--	--	--	--	--	--	--	--
--	--	--	--	--	--	--	--	--	--	--	--	--	--
--	--	--	--	--	--	--	--	--	--	--	--	--	--
--	--	--	--	--	--	--	--	--	--	--	--	--	--
--	--	--	--	--	--	--	--	--	--	--	--	--	--
--	--	--	--	--	--	--	--	--	--	--	--	--	--
--	--	--	--	--	--	--	--	--	--	--	--	--	--
--	--	--	--	--	--	--	--	--	--	--	--	--	--
--	--	--	--	--	--	--	--	--	--	--	--	--	--
--	--	--	--	--	--	--	--	--	--	--	--	--	--
--	--	--	--	--	--	--	--	--	--	--	--	--	--
--	--	--	--	--	--	--	--	--	--	--	--	--	--
--	--	--	--	--	--	--	--	--	--	--	--	--	--
--	--	--	--	--	--	--	--	--	--	--	--	--	--
--	--	--	--	--	--	--	--	--	--	--	--	--	--
--	--	--	--	--	--	--	--	--	--	--	--	--	--
--	--	--	--	--	--	--	--	--	--	--	--	--	--
--	--	--	--	--	--	--	--	--	--	--	--	--	--
--	--	--	--	--	--	--	--	--	--	--	--	--	--
--	--	--	--	--	--	--	--	--	--	--	--	--	--
--	--	--	--	--	--	--	--	--	--	--	--	--	--
--	--	--	--	--	--	--	--	--	--	--	--	--	--
--	--	--	--	--	--	--	--	--	--	--	--	--	--
--	--	--	--	--	--	--	--	--	--	--	--	--	--
--	--	--	--	--	--	--	--	--	--	--	--	--	--
--	--	--	--	--	--	--	--	--	--	--	--	--	--
--	--	--	--	--	--	--	--	--	--	--	--	--	--
--	--	--	--	--	--	--	--	--	--	--	--	--	--
--	--	--	--	--	--	--	--	--	--	--	--	--	--
--	--	--	--	--	--	--	--	--	--	--	--	--	--
--	--	--	--	--	--	--	--	--	--	--	--	--	--
--	--	--	--	--	--	--	--	--	--	--	--	--	--
--	--	--	--	--	--	--	--	--	--	--	--	--	--
--	--	--	--	--	--	--	--	--	--	--	--	--	--
--	--	--	--	--	--	--	--	--	--	--	--	--	--
--	--	--	--	--	--	--	--	--	--	--	--	--	--
--	--	--	--	--	--	--	--	--	--	--	--	--	--
--	--	--	--	--	--	--	--	--	--	--	--	--	--
--	--	--	--	--	--	--	--	--	--	--	--	--	--
--	--	--	--	--	--	--	--	--	--	--	--	--	--
--	--	--	--	--	--	--	--	--	--	--	--	--	--
--	--	--	--	--	--	--	--	--	--	--	--	--	--
--	--	--	--	--	--	--	--	--	--	--	--	--	--
--	--	--	--	--	--	--	--	--	--	--	--	--	--
--	--	--	--	--	--	--	--	--	--	--	--	--	--
--	--	--	--	--	--	--	--	--	--	--	--	--	--
--	--	--	--	--	--	--	--	--	--	--	--	--	--
--	--	--	--	--	--	--	--	--	--	--	--	--	--
--	--	--	--	--	--	--	--	--	--	--	--	--	--
--	--	--	--	--	--	--	--	--	--	--	--	--	--
--	--	--	--	--	--	--	--	--	--	--	--	--	--
--	--	--	--	--	--	--	--	--	--	--	--	--	--
--	--	--	--	--	--	--	--	--	--	--	--	--	--
--	--	--	--	--	--	--	--	--	--	--	--	--	--
--	--	--	--	--	--	--	--	--	--	--	--	--	--
--	--	--	--	--	--	--	--	--	--	--	--	--	--
--	--	--	--	--	--	--	--	--	--	--	--	--	--
--	--	--	--	--	--	--	--	--	--	--	--	--	--
--	--	--	--	--	--	--	--	--	--	--	--	--	--
--	--	--	--	--	--	--	--	--	--	--	--	--	--
--	--	--	--	--	--	--	--	--	--	--	--	--	--
--	--	--	--	--	--	--	--	--	--	--	--	--	--
--	--	--	--	--	--	--	--	--	--	--	--	--	--
--	--	--	--	--	--	--	--	--	--	--	--	--	--
--	--	--	--	--	--	--	--	--	--	--	--	--	--
--	--	--	--	--	--	--	--	--	--	--	--	--	--
--	--	--	--	--	--	--	--	--	--	--	--	--	--
--	--	--	--	--	--	--	--	--	--	--	--	--	--
--	--	--	--	--	--	--	--	--	--	--	--	--	--
--	--	--	--	--	--	--	--	--	--	--	--	--	--
--	--	--	--	--	--	--	--	--	--	--	--	--	--

## Sheet: Fig 2b
	overpotential	error bar	content of li
1	320	3	0
2	266	5	0.07
3	194	5	0.29
4	180	2	0.39
5	156	3	0.52
6	158	3	0.59
7	157	3	0.62

## Sheet: Fig 2c
log(A)	Col("RuO\-(2)")-1.23	log(C)	Col("Li\-(0.07)RuO\-(2)")-1.23	log(E)	Col("Li\-(0.29)RuO\-(2)")-1.23	log(G)	Col("Li\-(0.39)RuO\-(2)")-1.23	log(I)	Col("Li\-(0.52)RuO\-(2)")-1.23	log(K)	Col("Li\-(0.59)RuO\-(2)")-1.23	log(M)	Col("Li\-(0.62)RuO\-(2)")-1.23
	RuO\-(2)		Li\-(0.07)RuO\-(2)		Li\-(0.29)RuO\-(2)		Li\-(0.39)RuO\-(2)		Li\-(0.52)RuO\-(2)		Li\-(0.59)RuO\-(2)		Li\-(0.62)RuO\-(2)
-0.101705	0.19764	0.0526087	0.15018	0.545203	0.16608	0.639633	0.13102	0.78169	0.12999	0.780682	0.12875	0.675111	0.10592
-0.0947738	0.19813	0.0552419	0.15067	0.553135	0.16658	0.642633	0.1315	0.784445	0.13048	0.784064	0.12926	0.677051	0.10642
-0.0873497	0.19863	0.0581191	0.15117	0.56111	0.16709	0.645652	0.13202	0.787907	0.13097	0.786882	0.12976	0.679348	0.10691
-0.0800149	0.19913	0.060538	0.15167	0.568173	0.16759	0.647768	0.13252	0.79187	0.13147	0.789464	0.13025	0.682015	0.10741
-0.072432	0.19963	0.0628249	0.15216	0.576194	0.16809	0.650121	0.133	0.795908	0.13197	0.792491	0.13074	0.68419	0.10792
-0.0643195	0.20014	0.0653563	0.15266	0.584299	0.16858	0.652818	0.13351	0.799169	0.13247	0.795737	0.13124	0.686209	0.10842
-0.0563529	0.20065	0.0679783	0.15317	0.592047	0.16908	0.656279	0.13402	0.802618	0.13297	0.799289	0.13174	0.688587	0.10892
-0.04912	0.20115	0.0711035	0.15368	0.600243	0.16958	0.65947	0.13452	0.806389	0.13347	0.802603	0.13224	0.691142	0.10943
-0.0418789	0.20165	0.0735598	0.15418	0.608025	0.17008	0.661175	0.13504	0.810773	0.13397	0.805658	0.13273	0.693417	0.10994
-0.034748	0.20215	0.0755697	0.15469	0.616387	0.17058	0.662942	0.13554	0.815027	0.13449	0.808955	0.13323	0.69487	0.11043
-0.0273269	0.20265	0.0779526	0.15519	0.625401	0.17109	0.665299	0.13603	0.818001	0.13499	0.812417	0.13374	0.696634	0.11091
-0.0190807	0.20316	0.0805611	0.15568	0.633886	0.1716	0.668469	0.13654	0.821028	0.13548	0.816027	0.13425	0.698949	0.11141
-0.0115029	0.20366	0.083389	0.15619	0.641818	0.17211	0.671371	0.13707	0.824627	0.13598	0.81914	0.13476	0.701583	0.11191
-0.00424312	0.20416	0.0856821	0.15669	0.649623	0.17261	0.673599	0.13756	0.828908	0.13649	0.822042	0.13525	0.704335	0.11241
0.00326107	0.20467	0.0879582	0.15719	0.657778	0.17311	0.676266	0.13804	0.833004	0.137	0.825294	0.13575	0.706553	0.11291
0.0108363	0.20518	0.0905114	0.15769	0.666453	0.17361	0.679257	0.13854	0.836459	0.13749	0.828768	0.13624	0.708846	0.1134
0.0189012	0.20569	0.0933741	0.15819	0.675433	0.17412	0.682586	0.13905	0.840349	0.138	0.832469	0.13675	0.711397	0.1139
0.0260823	0.20619	0.096055	0.15871	0.683553	0.17463	0.684727	0.13957	0.844586	0.13851	0.835851	0.13726	0.714254	0.11441
0.0325754	0.20668	0.0981779	0.1592	0.691379	0.17513	0.685858	0.14008	0.849032	0.13902	0.839113	0.13776	0.716982	0.11492
0.0398622	0.20717	0.100634	0.15969	0.699879	0.17563	0.687748	0.14057	0.852527	0.13953	0.842615	0.13827	0.718885	0.11542
0.0473661	0.20767	0.103161	0.16018	0.708638	0.17614	0.690368	0.14107	0.855165	0.14002	0.846322	0.13878	0.720967	0.11591
0.0549111	0.20818	0.105947	0.16067	0.717925	0.17666	0.693614	0.14159	0.858469	0.1405	0.849963	0.13929	0.723445	0.11641
0.0626403	0.20869	0.10884	0.16118	0.726062	0.17717	0.696311	0.14207	0.862378	0.14099	0.852953	0.13979	0.726289	0.11692
0.0700418	0.20918	0.111346	0.16167	0.733163	0.17765	0.698653	0.14252	0.866873	0.14149	0.855906	0.14028	0.729079	0.11742
0.0772107	0.20968	0.114068	0.16217	0.741044	0.17815	0.701495	0.14299	0.870954	0.142	0.859172	0.14077	0.731338	0.11793
0.0845624	0.21019	0.116918	0.16267	0.749199	0.17864	0.70473	0.14348	0.874608	0.14249	0.862747	0.14127	0.733835	0.11843
0.091714	0.2107	0.120333	0.16317	0.757876	0.17914	0.708606	0.144	0.878686	0.14298	0.86647	0.14177	0.736594	0.11893
0.0990645	0.21121	0.123535	0.16368	0.76634	0.17965	0.711479	0.14453	0.883091	0.14348	0.869863	0.14226	0.739357	0.11944
0.106746	0.21171	0.125433	0.16419	0.7742	0.18014	0.713429	0.14505	0.888098	0.14399	0.873337	0.14276	0.741384	0.11994
0.113805	0.2122	0.12713	0.16468	0.782352	0.18064	0.715802	0.14553	0.892337	0.1445	0.876999	0.14326	0.743002	0.12043
0.12062	0.21271	0.129486	0.16518	0.790147	0.18114	0.718775	0.14601	0.895732	0.145	0.880884	0.14377	0.745252	0.12092
0.127676	0.21322	0.133012	0.16568	0.797698	0.18165	0.722278	0.14654	0.899549	0.14549	0.8847	0.14426	0.747808	0.12141
0.134615	0.21372	0.136686	0.16618	0.805587	0.18215	0.72517	0.14707	0.903852	0.14599	0.888059	0.14476	0.750723	0.12191
0.142259	0.21423	0.139781	0.16669	0.813825	0.18265	0.727952	0.14756	0.908624	0.14649	0.891543	0.14525	0.753395	0.12241
0.149978	0.21474	0.142875	0.16719	0.822033	0.18315	0.731163	0.14804	0.912884	0.14699	0.895231	0.14575	0.755649	0.12291
0.157101	0.21525	0.146219	0.16769	0.830358	0.18365	0.734695	0.14854	0.916953	0.14749	0.899203	0.14625	0.75818	0.12341
0.163843	0.21576	0.149517	0.16819	0.838898	0.18416	0.737639	0.14905	0.9214	0.14799	0.903204	0.14676	0.76092	0.12391
0.169942	0.21626	0.151777	0.16869	0.847206	0.18466	0.739491	0.14954	0.926157	0.14849	0.90693	0.14726	0.763907	0.12441
0.176427	0.21676	0.154012	0.16918	0.855815	0.18516	0.74191	0.15002	0.930581	0.149	0.910821	0.14775	0.766328	0.12492
0.183499	0.21725	0.156887	0.16967	0.864235	0.18567	0.744953	0.15052	0.934088	0.14949	0.914898	0.14826	0.768323	0.12541
0.1905	0.21774	0.159786	0.17017	0.872469	0.18617	0.748511	0.15104	0.937966	0.14998	0.919068	0.14877	0.770703	0.12591
0.196915	0.21824	0.163231	0.17067	0.880495	0.18668	0.752161	0.15152	0.942395	0.15047	0.922883	0.14927	0.773382	0.12642
0.203416	0.21874	0.166507	0.17117	0.887987	0.18717	0.755119	0.15201	0.947182	0.15097	0.926459	0.14975	0.776417	0.12692
0.210334	0.21924	0.169605	0.17167	0.895954	0.18766	0.75828	0.15253	0.952094	0.15147	0.93038	0.15024	0.779063	0.12742
0.217273	0.21974	0.172912	0.17217	0.904252	0.18816	0.761747	0.15303	0.956463	0.15196	0.934518	0.15074	0.781488	0.12792
0.224397	0.22025	0.176341	0.17267	0.912292	0.18866	0.765865	0.15354	0.96093	0.15246	0.938917	0.15124	0.784256	0.12842
0.230673	0.22075	0.180316	0.17318	0.920107	0.18916	0.769917	0.15406	0.965683	0.15296	0.943215	0.15174	0.787249	0.12893
[truncated: 1,018 more rows]

## Sheet: Fig 2d
	Li\-(0.52)RuO\-(2)		Li\-(0.52)RuO\-(2)		RuO\-(2)
[truncated: 1,048,539+ more rows]

## Sheet: Fig 2e
	Li\-(0.25)RuO\-(2)		RuO\-(2)
[truncated: 5 more rows]

[truncated: 22 more sheets: Fig 2f, Fig 3a-Li0.52RuO2, Fig 3a-RuO2, Fig 3b, Fig 3d, Fig 4a, Fig 4b, Fig 4d, Fig S1-discharge, Fig S1-rest, Fig S2, Fig S3, Fig S4, Fig S5, Fig S6, Fig S7, Fig S9a, Fig S11b, Fig S12, Fig S13 …]
